# Supplementary material for: Crystal structure of methyl (2R,3S)-3-[(tert-butyl­sulfin­yl)amino]-2-fluoro-3-phenyl­propano­ate
Source: Acta Crystallogr E Crystallogr Commun. 2015 Dec 16;71(Pt 12):o1055–6. doi: 10.1107/S2056989015023580 (PMC4719976; doi:10.1107/S2056989015023580)
Supplement: Supplementary file 1 [file e-71-o1055-sup1.cif]

##############################################################################
#                                                                            #
# This CIF contains the data in a paper accepted for publication in          #
# Acta Crystallographica Section E. It conforms to the requirements of       #
# Notes for Authors for Acta Crystallographica Section E, and has been       #
# peer reviewed under the auspices of the IUCr Commission on Journals.       #
#                                                                            #
# Full details of the Crystallographic Information File format               #
# are given in the paper "The Crystallographic Information File (CIF):       #
# a New Standard Archive File for Crystallography" by S. R. Hall, F. H.      #
# Allen and I. D. Brown [Acta Cryst. (1991), A47, 655-685].                  #
#                                                                            #
# The current version of the core CIF dictionary is obtainable from          #
# ftp://ftp.iucr.org/pub/cif_core.dic.                                       #
#                                                                            #
# Software is freely available for graphical display of the structure(s)     #
# in this CIF. For information consult the CIF software page                 #
# http://www.iucr.org/resources/cif/software.                                #
#                                                                            #
# This file may be used for bona fide research purposes within the           #
# scientific community so long as proper attribution is given to the journal # 
# article from which it was obtained.                                        #
#                                                                            #
##############################################################################
data_I
_database_code_depnum_ccdc_archive 'CCDC 1441329'
_audit_creation_method     SHELXL-97
_chemical_name_systematic
;\
Methyl
(2<i>R</i>,3<i>S</i>)-3-[(<i>tert</i>-butylsulfinyl)amino]-2-fluoro-\
3-phenylpropanoate
;
_chemical_name_common     ?
_chemical_formula_moiety     'C14 H20 F N O3 S'
_chemical_formula_sum     'C14 H20 F N O3 S'
_chemical_formula_iupac     'C14 H20 F N O3 S'
_chemical_formula_weight     301.37
_chemical_melting_point     ?
_symmetry_cell_setting     orthorhombic
_symmetry_space_group_name_H-M     'P 21 21 21'
_symmetry_space_group_name_Hall     'P 2ac 2ab'
loop_
    _symmetry_equiv_pos_as_xyz
    'x, y, z'
    '-x+1/2, -y, z+1/2'
    '-x, y+1/2, -z+1/2'
    'x+1/2, -y+1/2, -z'
_cell_length_a     9.1809(14)
_cell_length_b     9.2384(15)
_cell_length_c     18.577(3)
_cell_angle_alpha     90.00
_cell_angle_beta     90.00
_cell_angle_gamma     90.00
_cell_volume     1575.7(4)
_cell_formula_units_Z     4
_cell_measurement_reflns_used     3418
_cell_measurement_theta_min     2.19
_cell_measurement_theta_max     25.50
_cell_measurement_temperature     296(2)
_exptl_crystal_description     block
_exptl_crystal_colour     colorless
_exptl_crystal_size_max     0.13
_exptl_crystal_size_mid     0.11
_exptl_crystal_size_min     0.07
_exptl_crystal_density_diffrn     1.270
_exptl_crystal_density_meas     ?
_exptl_crystal_density_method     'not measured'
_exptl_crystal_F_000     640
_exptl_absorpt_coefficient_mu     0.222
_exptl_absorpt_correction_type     multi-scan
_exptl_absorpt_process_details
;
(SADABS; Bruker, 2007)
;
_exptl_absorpt_correction_T_min     0.9717
_exptl_absorpt_correction_T_max     0.9846
_exptl_special_details     ?
_diffrn_ambient_temperature     296(2)
_diffrn_radiation_type     MoK\a
_diffrn_radiation_wavelength     0.71073
_diffrn_radiation_source     'fine-focus sealed tube'
_diffrn_radiation_monochromator     graphite
_diffrn_measurement_device_type     'Bruker APEXII CCD'
_diffrn_measurement_method     '\f and \w scans'
_diffrn_detector_area_resol_mean     ?
_diffrn_reflns_number     8176
_diffrn_reflns_av_R_equivalents     0.0220
_diffrn_reflns_av_sigmaI/netI     0.0233
_diffrn_reflns_theta_min     2.19
_diffrn_reflns_theta_max     25.04
_diffrn_reflns_theta_full     25.04
_diffrn_measured_fraction_theta_max     1.000
_diffrn_measured_fraction_theta_full     1.000
_diffrn_reflns_limit_h_min     -7
_diffrn_reflns_limit_h_max     10
_diffrn_reflns_limit_k_min     -11
_diffrn_reflns_limit_k_max     11
_diffrn_reflns_limit_l_min     -22
_diffrn_reflns_limit_l_max     21
_refine_special_details
;
 Refinement of F^2^ against ALL reflections.  The weighted R-factor wR and
 goodness of fit S are based on F^2^, conventional R-factors R are based
 on F, with F set to zero for negative F^2^. The threshold expression of
 F^2^ > 2sigma(F^2^) is used only for calculating R-factors(gt) etc. and is
 not relevant to the choice of reflections for refinement.  R-factors based
 on F^2^ are statistically about twice as large as those based on F, and R-
 factors based on ALL data will be even larger.
;
_reflns_number_total     2773
_reflns_number_gt     2542
_reflns_threshold_expression     I>2sigma(I)
_refine_ls_structure_factor_coef     Fsqd
_refine_ls_matrix_type     full
_refine_ls_R_factor_all     0.0363
_refine_ls_R_factor_gt     0.0325
_refine_ls_wR_factor_gt     0.0849
_refine_ls_wR_factor_ref     0.0878
_refine_ls_goodness_of_fit_ref     1.039
_refine_ls_restrained_S_all     1.039
_refine_ls_number_reflns     2773
_refine_ls_number_parameters     186
_refine_ls_number_restraints     0
_refine_ls_hydrogen_treatment     constr
_refine_ls_weighting_scheme     calc
_refine_ls_weighting_details
         'calc w=1/[\s^2^(Fo^2^)+(0.0505P)^2^+0.1714P] where P=(Fo^2^+2Fc^2^)/3'
_atom_sites_solution_hydrogens     geom
_atom_sites_solution_primary     direct
_atom_sites_solution_secondary     difmap
_refine_ls_shift/su_max     0.000
_refine_ls_shift/su_mean     0.000
_refine_diff_density_max     0.271
_refine_diff_density_min     -0.290
_refine_ls_extinction_method
;
SHELXL97 (Sheldrick, 2008)
;
_refine_ls_extinction_coef     0.0117(16)
_refine_ls_extinction_expression
                                  'Fc^*^=kFc[1+0.001xFc^2^\l^3^/sin(2\q)]^-1/4^'
_refine_ls_abs_structure_details
;
Flack (1983), <b>???? Friedel pairs</b>
;
_refine_ls_abs_structure_Flack     0.05(8)
loop_
    _atom_type_symbol
    _atom_type_description
    _atom_type_scat_dispersion_real
    _atom_type_scat_dispersion_imag
    _atom_type_scat_source
    'C' 'C' 0.0033 0.0016
                         'International Tables Vol C Tables 4.2.6.8 and 6.1.1.4'
    'H' 'H' 0.0000 0.0000
                         'International Tables Vol C Tables 4.2.6.8 and 6.1.1.4'
    'N' 'N' 0.0061 0.0033
                         'International Tables Vol C Tables 4.2.6.8 and 6.1.1.4'
    'O' 'O' 0.0106 0.0060
                         'International Tables Vol C Tables 4.2.6.8 and 6.1.1.4'
    'F' 'F' 0.0171 0.0103
                         'International Tables Vol C Tables 4.2.6.8 and 6.1.1.4'
    'S' 'S' 0.1246 0.1234
                         'International Tables Vol C Tables 4.2.6.8 and 6.1.1.4'
_computing_data_collection
;
APEX2 (Bruker, 2007)
;
_computing_cell_refinement
;
SAINT (Bruker, 2007)
;
_computing_data_reduction
;
SAINT (Bruker, 2007)
;
_computing_structure_solution
;
SHELXS97 (Sheldrick, 2008)
;
_computing_structure_refinement
;
SHELXL97 (Sheldrick, 2008)
;
_computing_molecular_graphics
;
SHELXTL (Sheldrick, 2008) and PLATON (Spek, 2009)
;
_computing_publication_material
;
SHELXTL (Sheldrick, 2008)
;
loop_
    _atom_site_type_symbol
    _atom_site_label
    _atom_site_fract_x
    _atom_site_fract_y
    _atom_site_fract_z
    _atom_site_U_iso_or_equiv
    _atom_site_adp_type
    _atom_site_calc_flag
    _atom_site_refinement_flags
    _atom_site_occupancy
    _atom_site_symmetry_multiplicity
    _atom_site_disorder_assembly
    _atom_site_disorder_group
    S S1 0.45246(5) 0.13512(6) 1.04644(3) 0.04566(16) Uani d . 1 1 . .
    C C1 0.4525(2) 0.0513(2) 0.86771(10) 0.0454(5) Uani d . 1 1 . .
    C C2 0.4258(3) 0.1407(3) 0.80959(13) 0.0645(7) Uani d . 1 1 . .
    H H2 0.3412 0.1960 0.8085 0.077 Uiso calc R 1 1 . .
    C C3 0.5233(3) 0.1489(4) 0.75313(14) 0.0799(8) Uani d . 1 1 . .
    H H3 0.5032 0.2089 0.7142 0.096 Uiso calc R 1 1 . .
    C C4 0.6486(3) 0.0701(4) 0.75394(14) 0.0790(9) Uani d . 1 1 . .
    H H4 0.7134 0.0755 0.7156 0.095 Uiso calc R 1 1 . .
    C C5 0.6780(3) -0.0166(3) 0.81134(15) 0.0763(8) Uani d . 1 1 . .
    H H5 0.7640 -0.0698 0.8124 0.092 Uiso calc R 1 1 . .
    C C6 0.5812(3) -0.0262(3) 0.86807(13) 0.0614(6) Uani d . 1 1 . .
    H H6 0.6029 -0.0855 0.9070 0.074 Uiso calc R 1 1 . .
    C C7 0.3370(2) 0.0338(2) 0.92539(10) 0.0412(4) Uani d . 1 1 . .
    H H7 0.2837 0.1254 0.9288 0.049 Uiso calc R 1 1 . .
    C C8 0.2285(2) -0.0833(2) 0.90203(11) 0.0485(5) Uani d . 1 1 . .
    H H8 0.1834 -0.0536 0.8566 0.058 Uiso calc R 1 1 . .
    C C9 0.1100(2) -0.1116(2) 0.95639(13) 0.0467(5) Uani d . 1 1 . .
    C C10 0.3929(3) 0.0729(3) 1.13521(12) 0.0606(6) Uani d . 1 1 . .
    C C11 0.4604(4) 0.1814(4) 1.18744(15) 0.0919(10) Uani d . 1 1 . .
    H H11A 0.4255 0.1626 1.2352 0.138 Uiso calc R 1 1 . .
    H H11B 0.4337 0.2778 1.1734 0.138 Uiso calc R 1 1 . .
    H H11C 0.5646 0.1720 1.1865 0.138 Uiso calc R 1 1 . .
    C C12 0.4469(5) -0.0790(3) 1.15008(15) 0.1004(11) Uani d . 1 1 . .
    H H12A 0.5481 -0.0858 1.1376 0.151 Uiso calc R 1 1 . .
    H H12B 0.3920 -0.1468 1.1218 0.151 Uiso calc R 1 1 . .
    H H12C 0.4347 -0.1008 1.2002 0.151 Uiso calc R 1 1 . .
    C C13 0.2279(3) 0.0833(4) 1.13551(16) 0.0914(10) Uani d . 1 1 . .
    H H13A 0.1880 0.0102 1.1045 0.137 Uiso calc R 1 1 . .
    H H13B 0.1989 0.1772 1.1186 0.137 Uiso calc R 1 1 . .
    H H13C 0.1924 0.0692 1.1836 0.137 Uiso calc R 1 1 . .
    C C14 -0.1016(3) -0.0130(4) 1.00859(19) 0.0961(11) Uani d . 1 1 . .
    H H14A -0.1445 -0.1076 1.0052 0.144 Uiso calc R 1 1 . .
    H H14B -0.1733 0.0589 0.9969 0.144 Uiso calc R 1 1 . .
    H H14C -0.0670 0.0026 1.0567 0.144 Uiso calc R 1 1 . .
    F F1 0.30213(17) -0.21153(14) 0.89103(8) 0.0696(4) Uani d . 1 1 . .
    N N1 0.38966(18) -0.00242(17) 0.99719(8) 0.0410(4) Uani d . 1 1 . .
    H H1 0.3884 -0.0897 1.0133 0.049 Uiso calc R 1 1 . .
    O O1 0.02014(16) -0.00250(18) 0.95826(11) 0.0748(5) Uani d . 1 1 . .
    O O2 0.10015(19) -0.21952(17) 0.99189(10) 0.0648(5) Uani d . 1 1 . .
    O O3 0.61290(18) 0.1341(2) 1.04867(11) 0.0792(5) Uani d . 1 1 . .
loop_
    _atom_site_aniso_label
    _atom_site_aniso_U_11
    _atom_site_aniso_U_22
    _atom_site_aniso_U_33
    _atom_site_aniso_U_12
    _atom_site_aniso_U_13
    _atom_site_aniso_U_23
    S1 0.0395(3) 0.0456(3) 0.0519(3) -0.0028(2) 0.0025(2) -0.0062(2)
    C1 0.0440(11) 0.0485(11) 0.0438(11) -0.0090(10) 0.0010(10) 0.0042(9)
    C2 0.0517(14) 0.0817(17) 0.0600(14) -0.0088(13) -0.0025(11) 0.0254(13)
    C3 0.0740(19) 0.111(2) 0.0545(14) -0.0187(18) 0.0034(13) 0.0315(15)
    C4 0.0731(19) 0.101(2) 0.0632(17) -0.0250(17) 0.0232(15) 0.0080(16)
    C5 0.0572(15) 0.0885(19) 0.0832(18) 0.0025(15) 0.0285(13) 0.0076(16)
    C6 0.0578(14) 0.0670(14) 0.0595(14) 0.0055(12) 0.0115(11) 0.0130(12)
    C7 0.0402(10) 0.0416(10) 0.0418(10) -0.0018(8) 0.0021(8) 0.0043(9)
    C8 0.0455(12) 0.0540(12) 0.0458(11) -0.0051(10) 0.0000(9) 0.0011(10)
    C9 0.0369(10) 0.0445(11) 0.0588(12) -0.0058(8) -0.0021(10) 0.0024(11)
    C10 0.0636(15) 0.0741(16) 0.0440(12) -0.0009(13) 0.0036(11) -0.0078(11)
    C11 0.094(2) 0.121(2) 0.0608(16) -0.006(2) -0.0073(16) -0.0322(16)
    C12 0.152(3) 0.089(2) 0.0602(16) 0.007(2) -0.020(2) 0.0179(15)
    C13 0.0664(18) 0.133(3) 0.0744(18) -0.0155(18) 0.0280(15) -0.0240(18)
    C14 0.0490(15) 0.0811(18) 0.158(3) 0.0062(14) 0.0448(19) 0.019(2)
    F1 0.0689(9) 0.0569(8) 0.0828(10) -0.0086(7) 0.0215(7) -0.0240(7)
    N1 0.0477(10) 0.0368(8) 0.0385(8) -0.0010(7) 0.0006(7) 0.0035(7)
    O1 0.0440(9) 0.0610(10) 0.1193(15) 0.0081(8) 0.0214(10) 0.0283(10)
    O2 0.0621(10) 0.0489(9) 0.0835(12) -0.0020(7) 0.0163(9) 0.0133(9)
    O3 0.0401(8) 0.0993(14) 0.0981(13) -0.0126(9) 0.0054(9) -0.0301(12)
_geom_special_details
;
 All esds (except the esd in the dihedral angle between two l.s. planes)
 are estimated using the full covariance matrix.  The cell esds are taken
 into account individually in the estimation of esds in distances, angles
 and torsion angles; correlations between esds in cell parameters are only
 used when they are defined by crystal symmetry.  An approximate (isotropic)
 treatment of cell esds is used for estimating esds involving l.s. planes.
;
loop_
    _geom_bond_atom_site_label_1
    _geom_bond_atom_site_label_2
    _geom_bond_site_symmetry_2
    _geom_bond_distance
    _geom_bond_publ_flag
    S1 O3 . 1.4737(17) ?
    S1 N1 . 1.6685(17) ?
    S1 C10 . 1.830(2) ?
    C1 C2 . 1.381(3) ?
    C1 C6 . 1.381(3) ?
    C1 C7 . 1.516(3) ?
    C2 C3 . 1.381(4) ?
    C2 H2 . 0.9300 ?
    C3 C4 . 1.361(4) ?
    C3 H3 . 0.9300 ?
    C4 C5 . 1.361(4) ?
    C4 H4 . 0.9300 ?
    C5 C6 . 1.382(3) ?
    C5 H5 . 0.9300 ?
    C6 H6 . 0.9300 ?
    C7 N1 . 1.458(2) ?
    C7 C8 . 1.533(3) ?
    C7 H7 . 0.9800 ?
    C8 F1 . 1.379(3) ?
    C8 C9 . 1.507(3) ?
    C8 H8 . 0.9800 ?
    C9 O2 . 1.199(2) ?
    C9 O1 . 1.303(3) ?
    C10 C12 . 1.513(4) ?
    C10 C13 . 1.518(4) ?
    C10 C11 . 1.527(4) ?
    C11 H11A . 0.9600 ?
    C11 H11B . 0.9600 ?
    C11 H11C . 0.9600 ?
    C12 H12A . 0.9600 ?
    C12 H12B . 0.9600 ?
    C12 H12C . 0.9600 ?
    C13 H13A . 0.9600 ?
    C13 H13B . 0.9600 ?
    C13 H13C . 0.9600 ?
    C14 O1 . 1.460(3) ?
    C14 H14A . 0.9600 ?
    C14 H14B . 0.9600 ?
    C14 H14C . 0.9600 ?
    N1 H1 . 0.8600 ?
loop_
    _geom_angle_atom_site_label_1
    _geom_angle_atom_site_label_2
    _geom_angle_atom_site_label_3
    _geom_angle_site_symmetry_1
    _geom_angle_site_symmetry_3
    _geom_angle
    _geom_angle_publ_flag
    O3 S1 N1 . . 110.87(10) ?
    O3 S1 C10 . . 105.74(12) ?
    N1 S1 C10 . . 98.71(10) ?
    C2 C1 C6 . . 117.7(2) ?
    C2 C1 C7 . . 119.5(2) ?
    C6 C1 C7 . . 122.66(17) ?
    C1 C2 C3 . . 120.8(3) ?
    C1 C2 H2 . . 119.6 ?
    C3 C2 H2 . . 119.6 ?
    C4 C3 C2 . . 120.6(3) ?
    C4 C3 H3 . . 119.7 ?
    C2 C3 H3 . . 119.7 ?
    C3 C4 C5 . . 119.4(2) ?
    C3 C4 H4 . . 120.3 ?
    C5 C4 H4 . . 120.3 ?
    C4 C5 C6 . . 120.5(3) ?
    C4 C5 H5 . . 119.8 ?
    C6 C5 H5 . . 119.8 ?
    C1 C6 C5 . . 120.9(2) ?
    C1 C6 H6 . . 119.5 ?
    C5 C6 H6 . . 119.5 ?
    N1 C7 C1 . . 116.05(17) ?
    N1 C7 C8 . . 108.22(16) ?
    C1 C7 C8 . . 109.24(16) ?
    N1 C7 H7 . . 107.7 ?
    C1 C7 H7 . . 107.7 ?
    C8 C7 H7 . . 107.7 ?
    F1 C8 C9 . . 107.71(16) ?
    F1 C8 C7 . . 109.26(18) ?
    C9 C8 C7 . . 113.67(17) ?
    F1 C8 H8 . . 108.7 ?
    C9 C8 H8 . . 108.7 ?
    C7 C8 H8 . . 108.7 ?
    O2 C9 O1 . . 125.5(2) ?
    O2 C9 C8 . . 124.6(2) ?
    O1 C9 C8 . . 109.95(18) ?
    C12 C10 C13 . . 112.7(3) ?
    C12 C10 C11 . . 111.1(2) ?
    C13 C10 C11 . . 111.2(2) ?
    C12 C10 S1 . . 111.0(2) ?
    C13 C10 S1 . . 106.35(19) ?
    C11 C10 S1 . . 104.17(19) ?
    C10 C11 H11A . . 109.5 ?
    C10 C11 H11B . . 109.5 ?
    H11A C11 H11B . . 109.5 ?
    C10 C11 H11C . . 109.5 ?
    H11A C11 H11C . . 109.5 ?
    H11B C11 H11C . . 109.5 ?
    C10 C12 H12A . . 109.5 ?
    C10 C12 H12B . . 109.5 ?
    H12A C12 H12B . . 109.5 ?
    C10 C12 H12C . . 109.5 ?
    H12A C12 H12C . . 109.5 ?
    H12B C12 H12C . . 109.5 ?
    C10 C13 H13A . . 109.5 ?
    C10 C13 H13B . . 109.5 ?
    H13A C13 H13B . . 109.5 ?
    C10 C13 H13C . . 109.5 ?
    H13A C13 H13C . . 109.5 ?
    H13B C13 H13C . . 109.5 ?
    O1 C14 H14A . . 109.5 ?
    O1 C14 H14B . . 109.5 ?
    H14A C14 H14B . . 109.5 ?
    O1 C14 H14C . . 109.5 ?
    H14A C14 H14C . . 109.5 ?
    H14B C14 H14C . . 109.5 ?
    C7 N1 S1 . . 116.21(12) ?
    C7 N1 H1 . . 121.9 ?
    S1 N1 H1 . . 121.9 ?
    C9 O1 C14 . . 116.76(19) ?
loop_
    _geom_hbond_atom_site_label_D
    _geom_hbond_atom_site_label_H
    _geom_hbond_atom_site_label_A
    _geom_hbond_site_symmetry_A
    _geom_hbond_distance_DH
    _geom_hbond_distance_HA
    _geom_hbond_distance_DA
    _geom_hbond_angle_DHA
    C14 H14B O3 1_455 0.96 2.79 3.045(4) 135
data_New_Global_Publ_Block
_journal_date_recd_electronic     2015-12-03
_journal_date_accepted     2015-12-09
_journal_name_full     'Acta Crystallographica, Section E'
_journal_year     2015
_journal_volume     71
_journal_issue     12
_journal_page_first     o1055
_journal_page_last     o1056
_journal_paper_category     HO
_journal_paper_doi     10.1107/S2056989015023580
_journal_coeditor_code     SU5256
_publ_contact_author_name     'Ya Li'
_publ_contact_author_address
;
Department of Chemistry and Chemical Engineering
Shanghai University of Engineering Science
333 Longteng Road, Shanghai, People's Republic of China
;
_publ_contact_author_email     'ya.li@sues.edu.cn'
_publ_contact_author_fax     '+86-21-67791214'
_publ_contact_author_phone     '+86-21-67791220'
_publ_section_title
;\
Crystal structure of methyl
(2<i>R</i>,3<i>S</i>)-3-[(<i>tert</i>-butylsulfinyl)amino]-2-fluoro-3-\
phenylpropanoate
;
loop_
    _publ_author_name
    _publ_author_footnote
    _publ_author_address
    'Zhao, Zhiwei' .
;
Department of Chemistry and Chemical Engineering
Shanghai University of Engineering Science
333 Longteng Road, Shanghai, People's Republic of China
;
    'Fan, Wenqiang' .
;
Department of Chemistry and Chemical Engineering
Shanghai University of Engineering Science
333 Longteng Road, Shanghai, People's Republic of China
;
    'Zhang, Yixiang' .
;
Department of Chemistry and Chemical Engineering
Shanghai University of Engineering Science
333 Longteng Road, Shanghai, People's Republic of China
;
    'Li, Ya' .
;
Department of Chemistry and Chemical Engineering
Shanghai University of Engineering Science
333 Longteng Road, Shanghai, People's Republic of China
;
