# Supplementary material for: Crystal structure of methyl (2R,3S)-3-[(tert-butyl­sulfin­yl)amino]-2-fluoro-3-phenyl­propano­ate
Source: Acta Crystallogr E Crystallogr Commun. 2015 Dec 16;71(Pt 12):o1055–6. doi: 10.1107/S2056989015023580 (PMC4719976; doi:10.1107/S2056989015023580)
Supplement: Supplementary file 2 [file e-71-o1055-Isup2.hkl]

# 
# h,k,l, Fc-squared, Fo-squared, sigma(Fo-squared) and status flag 
# 
data_I
_shelx_title ' 140109a_0m in P2(1)2(1)2(1)' 
_shelx_refln_list_code          4 
_shelx_F_calc_maximum      141.04 
_exptl_crystal_F_000       640.00 
_reflns_d_resolution_high  0.8396 
 
loop_ 
 _symmetry_equiv_pos_as_xyz 
 'x, y, z' 
 '-x+1/2, -y, z+1/2' 
 '-x, y+1/2, -z+1/2' 
 'x+1/2, -y+1/2, -z' 
 
_cell_length_a     9.1809 
_cell_length_b     9.2384 
_cell_length_c    18.5773 
_cell_angle_alpha  90.000 
_cell_angle_beta   90.000 
_cell_angle_gamma  90.000 
 
_shelx_F_squared_multiplier     1.000 
 
loop_ 
 _refln_index_h 
 _refln_index_k 
 _refln_index_l 
 _refln_F_squared_calc 
 _refln_F_squared_meas 
 _refln_F_squared_sigma 
 _refln_observed_status 
   2   0   0     8995.83    10121.19    158.20 o 
   4   0   0      834.70      873.77     17.37 o 
   6   0   0      616.69      683.49     16.11 o 
   8   0   0       40.51       48.90      5.18 o 
  10   0   0        1.94       -0.86      2.07 o 
   1   1   0     4861.25     4864.06     53.63 o 
   2   1   0     1540.25     1596.25     18.54 o 
   3   1   0     1035.63      935.78      9.85 o 
   4   1   0     4077.24     4123.99     37.85 o 
   5   1   0     2251.22     2368.94     19.53 o 
   6   1   0      119.67       94.14      3.67 o 
   7   1   0      208.44      236.02      6.36 o 
   8   1   0       28.10       22.86      2.68 o 
   9   1   0      105.85      103.49      5.79 o 
  10   1   0        2.41        1.38      1.62 o 
   0   2   0    13616.20    14567.03    326.58 o 
   1   2   0    19892.92    20461.28    423.67 o 
   2   2   0       82.56       83.23      1.83 o 
   3   2   0      282.12      213.81      3.30 o 
   4   2   0      156.05      175.56      7.26 o 
   5   2   0      652.91      705.86     11.40 o 
   6   2   0        9.32        8.52      0.99 o 
   7   2   0       21.51       23.86      2.56 o 
   8   2   0       42.22       41.38      3.42 o 
   9   2   0       25.39       23.52      2.92 o 
  10   2   0        0.13       -0.15      2.68 o 
   1   3   0     1436.47     1322.26     10.42 o 
   2   3   0      314.82      325.13      4.02 o 
   3   3   0      348.93      339.69      4.18 o 
   4   3   0        8.21       11.19      1.39 o 
   5   3   0      535.65      532.04      9.49 o 
   6   3   0      622.64      598.83      7.42 o 
   7   3   0       85.88       81.47      3.97 o 
   8   3   0       15.94       13.48      2.32 o 
   9   3   0       76.69       78.40      5.53 o 
  10   3   0        2.30        3.01      1.89 o 
   0   4   0       50.45       45.75      2.32 o 
   1   4   0      371.29      343.09      4.78 o 
   2   4   0      514.41      515.39      5.86 o 
   3   4   0     1100.10     1177.46     11.38 o 
   4   4   0      142.11      142.65      3.42 o 
   5   4   0      180.68      183.05      5.38 o 
   6   4   0      241.59      256.60      5.45 o 
   7   4   0       19.10       17.78      2.76 o 
   8   4   0       19.49       19.43      2.73 o 
   9   4   0        3.50        3.51      1.89 o 
  10   4   0      108.00      123.72      5.94 o 
   1   5   0       24.53       23.03      1.53 o 
   2   5   0       14.16       23.28      2.31 o 
   3   5   0        4.80        2.14      0.91 o 
   4   5   0      151.23      155.94      3.06 o 
   5   5   0      253.52      285.75      5.80 o 
   6   5   0      250.22      258.24      5.01 o 
   7   5   0        2.76        1.73      2.25 o 
   8   5   0       40.81       44.66      4.84 o 
   9   5   0        3.67        4.41      1.95 o 
   0   6   0      250.37      253.29      6.79 o 
   1   6   0      476.73      458.51      6.77 o 
   2   6   0      650.04      622.25      9.50 o 
   3   6   0       36.67       33.23      1.95 o 
   4   6   0        2.27        0.59      0.73 o 
   5   6   0        2.43        3.30      1.52 o 
   6   6   0       13.18       11.51      1.80 o 
   7   6   0      105.63       97.39      4.02 o 
   8   6   0       10.46        6.81      2.16 o 
   9   6   0        8.88       10.32      2.53 o 
   1   7   0      161.81      146.79      6.04 o 
   2   7   0        2.09        0.42      1.33 o 
   3   7   0      155.13      138.87      4.97 o 
   4   7   0       26.92       33.20      3.19 o 
   5   7   0       80.13       71.75      3.99 o 
   6   7   0        0.16       -0.15      1.26 o 
   7   7   0      117.72      116.74      5.32 o 
   8   7   0       14.44       12.61      3.63 o 
   0   8   0      394.98      399.42     10.21 o 
   1   8   0       80.32       80.36      4.06 o 
   2   8   0      312.26      283.74      5.89 o 
   3   8   0       20.11       21.86      2.00 o 
   4   8   0       11.31        7.50      1.75 o 
   5   8   0       85.94       81.47      4.55 o 
   6   8   0        8.83        9.93      1.96 o 
   7   8   0        0.68        3.04      1.51 o 
   1   9   0       49.74       54.00      2.66 o 
   2   9   0       94.59       83.90      3.38 o 
   3   9   0       27.17       27.42      2.05 o 
   4   9   0       39.91       38.46      3.35 o 
   5   9   0        0.00        1.32      1.50 o 
   6   9   0       95.69      108.20      8.68 o 
   0  10   0        1.73       -0.22      1.44 o 
   1  10   0       96.88       99.51      3.87 o 
   2  10   0       31.38       34.32      2.48 o 
   3  10   0       21.36       24.58      2.22 o 
   4  10   0        9.13        4.10      1.82 o 
   1   0   1      178.97      170.04      3.82 o 
   2   0   1     1624.85     1409.25     22.93 o 
   3   0   1     2295.88     2199.05     20.51 o 
   4   0   1      463.27      495.62      4.83 o 
   5   0   1      500.30      526.93      6.30 o 
   6   0   1      839.76      878.18     13.67 o 
   7   0   1       10.16        6.35      1.45 o 
   8   0   1      312.07      310.93     12.45 o 
   9   0   1       40.42       33.91      3.34 o 
  10   0   1       36.57       42.00      3.85 o 
 -10   1   1      130.30      133.12      5.67 o 
  -9   1   1      251.82      226.22      7.15 o 
  -8   1   1       69.82       71.44      3.73 o 
  -7   1   1      108.01      115.44      4.39 o 
  -6   1   1        7.12        6.98      1.40 o 
  -5   1   1      503.65      544.66      5.94 o 
  -4   1   1      310.43      252.37      2.89 o 
  -3   1   1      215.60      215.00      2.46 o 
  -2   1   1     4094.25     3991.38     30.69 o 
  -1   1   1     6389.56     6533.55     46.52 o 
   0   1   1      120.01      110.75      1.97 o 
   1   1   1     6418.57     6538.88    116.47 o 
   2   1   1     4050.51     4046.47     62.04 o 
   3   1   1      211.44      208.13      4.22 o 
   4   1   1      309.61      261.68      5.32 o 
   5   1   1      510.46      548.60      9.31 o 
   6   1   1        7.37        6.85      1.81 o 
   7   1   1      106.77      108.60      4.27 o 
   8   1   1       70.27       71.55      3.85 o 
   9   1   1      251.01      240.50     11.24 o 
  10   1   1      130.58      135.27      5.86 o 
 -10   2   1        3.36        2.59      1.82 o 
  -9   2   1       90.50       83.11      6.57 o 
  -8   2   1       48.34       52.76      3.89 o 
  -7   2   1      856.74      839.51     14.15 o 
  -6   2   1     1097.54     1043.72     10.54 o 
  -5   2   1     1196.78     1153.29      9.82 o 
  -4   2   1      422.81      431.13      5.97 o 
  -3   2   1      363.04      380.45      4.50 o 
  -2   2   1     2495.56     2569.82     29.38 o 
  -1   2   1      429.86      399.80     14.81 o 
   0   2   1      317.56      299.05      3.46 o 
   1   2   1      421.70      378.72      3.64 o 
   2   2   1     2507.47     2552.67     18.18 o 
   3   2   1      376.37      388.22      5.67 o 
   4   2   1      426.62      430.61      6.15 o 
   5   2   1     1204.07     1162.22     27.99 o 
   6   2   1     1097.83     1037.41     17.79 o 
   7   2   1      856.93      821.61     14.99 o 
   8   2   1       49.90       43.23      3.80 o 
   9   2   1       93.18       89.70      4.58 o 
  10   2   1        3.62        2.81      3.97 o 
 -10   3   1       46.45       44.26      4.23 o 
  -9   3   1       51.04       48.83      6.39 o 
  -8   3   1      166.76      167.79      5.99 o 
  -7   3   1       98.17      109.14      4.75 o 
  -6   3   1       23.23       21.57      1.41 o 
  -5   3   1      307.72      310.07      4.64 o 
  -4   3   1      310.99      316.27      4.54 o 
  -3   3   1     1457.70     1563.50     16.37 o 
  -2   3   1      394.97      382.83      5.25 o 
  -1   3   1     1735.65     1620.12     13.80 o 
   0   3   1     2701.46     2713.32     22.42 o 
   1   3   1     1727.59     1585.35     14.11 o 
   2   3   1      380.75      369.06      3.98 o 
   3   3   1     1475.46     1569.79     13.82 o 
   4   3   1      317.09      320.21      4.42 o 
   5   3   1      312.11      333.06     10.21 o 
   6   3   1       22.54       20.40      4.15 o 
   7   3   1       94.29       97.13      4.27 o 
   8   3   1      164.86      161.68      5.80 o 
   9   3   1       53.51       61.64      4.52 o 
  10   3   1       45.21       35.23      6.13 o 
 -10   4   1       18.29       23.29      3.70 o 
  -9   4   1       21.91       21.04      2.52 o 
  -8   4   1      292.51      308.49      7.08 o 
  -7   4   1       17.58       23.43      2.24 o 
  -6   4   1     1044.72     1065.72     10.39 o 
  -5   4   1       70.41       67.76      2.08 o 
  -4   4   1     1136.97     1172.23     10.65 o 
  -3   4   1      290.07      330.85      5.38 o 
  -2   4   1      181.01      190.98      3.52 o 
  -1   4   1      966.78      994.50      8.72 o 
   0   4   1      115.08      108.24      2.50 o 
   1   4   1      978.40     1018.63     10.21 o 
   2   4   1      174.07      187.33      2.47 o 
   3   4   1      287.66      325.27      4.27 o 
   4   4   1     1138.48     1178.70     12.92 o 
   5   4   1       70.19       64.63      4.67 o 
   6   4   1     1036.63     1081.87     24.11 o 
   7   4   1       17.32       21.45      3.28 o 
   8   4   1      294.88      294.61      8.31 o 
   9   4   1       22.33       26.71      3.29 o 
  10   4   1       18.73       20.73      3.18 o 
  -9   5   1       27.00       34.27      3.72 o 
  -8   5   1       35.62       41.41      3.84 o 
  -7   5   1      119.40      105.63      4.83 o 
  -6   5   1      121.18      131.94      3.18 o 
  -5   5   1      136.41      134.66      3.09 o 
  -4   5   1       25.47       30.84      1.63 o 
  -3   5   1     1001.83     1147.01     18.42 o 
  -2   5   1      543.73      540.50      7.24 o 
  -1   5   1      517.54      503.48      6.67 o 
   0   5   1     2078.22     2000.06     18.48 o 
   1   5   1      512.14      489.23      7.28 o 
   2   5   1      537.84      533.04      5.13 o 
   3   5   1      998.66     1123.91      9.18 o 
   4   5   1       27.31       32.85      1.46 o 
   5   5   1      138.41      119.27      6.57 o 
   6   5   1      119.42      126.34      7.09 o 
   7   5   1      117.56       95.23      6.57 o 
   8   5   1       35.14       34.95      3.54 o 
   9   5   1       26.60       30.49      3.48 o 
  -9   6   1        4.54        5.96      2.20 o 
  -8   6   1       26.07       33.38      3.71 o 
  -7   6   1      132.04      136.76      4.59 o 
  -6   6   1        9.07       11.14      1.54 o 
  -5   6   1      327.94      346.10      6.20 o 
  -4   6   1       19.78       13.29      1.27 o 
  -3   6   1       24.43       17.66      2.31 o 
  -2   6   1      245.58      230.33      6.60 o 
  -1   6   1       33.15       35.37      2.88 o 
   0   6   1       14.98       12.47      1.35 o 
   1   6   1       35.31       39.22      1.76 o 
   2   6   1      243.26      232.80      4.01 o 
   3   6   1       21.55       19.52      1.36 o 
   4   6   1       18.91       12.54      1.39 o 
   5   6   1      326.00      348.18     12.28 o 
   6   6   1        9.52       10.02      2.94 o 
   7   6   1      130.25      130.16      4.55 o 
   8   6   1       25.57       31.01      3.60 o 
   9   6   1        5.00        8.09      3.11 o 
  -8   7   1       14.73       10.71      3.46 o 
  -7   7   1       45.52       36.64      3.02 o 
  -6   7   1       76.12       65.45      4.19 o 
  -5   7   1      112.16      117.88      4.64 o 
  -4   7   1       20.06       19.76      1.46 o 
  -3   7   1       18.19       19.12      1.83 o 
  -2   7   1       23.01       19.10      1.83 o 
  -1   7   1      318.55      320.00      5.32 o 
   0   7   1        4.57        4.63      1.05 o 
   1   7   1      313.02      312.66      6.22 o 
   2   7   1       22.35       21.16      2.04 o 
   3   7   1       16.10       16.84      1.59 o 
   4   7   1       19.17       18.48      2.24 o 
   5   7   1      111.28      110.09      7.26 o 
   6   7   1       76.30       75.69      7.26 o 
   7   7   1       45.44       46.13      3.46 o 
   8   7   1       14.52       13.48      3.80 o 
  -7   8   1        9.84       10.82      2.13 o 
  -6   8   1       33.75       36.49      3.15 o 
  -5   8   1       32.50       34.44      2.62 o 
  -4   8   1       59.87       53.89      3.13 o 
  -3   8   1      117.91      112.56      3.04 o 
  -2   8   1       39.49       37.60      3.07 o 
  -1   8   1      297.02      267.41      5.62 o 
   0   8   1       23.42       28.01      2.11 o 
   1   8   1      293.53      289.45      5.94 o 
   2   8   1       37.78       41.62      2.68 o 
   3   8   1      116.95      114.23      4.10 o 
   4   8   1       61.15       56.85      6.22 o 
   5   8   1       32.88       28.34      4.84 o 
   6   8   1       33.89       28.69      2.89 o 
   7   8   1       10.23       15.12      2.55 o 
  -6   9   1        1.32       -0.24      1.46 o 
  -5   9   1       15.35       17.66      2.43 o 
  -4   9   1       34.63       33.23      2.68 o 
  -3   9   1        9.82        9.27      1.35 o 
  -2   9   1       28.51       36.52      2.87 o 
  -1   9   1       71.58       74.50      3.41 o 
   0   9   1      277.22      293.25      5.73 o 
   1   9   1       70.94       71.58      3.27 o 
   2   9   1       28.25       36.48      2.99 o 
   3   9   1       10.40       12.88      1.94 o 
   4   9   1       34.12       38.36      5.70 o 
   5   9   1       14.93       18.25      2.58 o 
   6   9   1        1.39       -0.02      1.49 o 
  -4  10   1       32.74       30.07      3.22 o 
  -3  10   1        4.81        2.99      1.24 o 
  -2  10   1       17.58       14.56      1.80 o 
  -1  10   1        4.12        4.66      1.43 o 
   0  10   1       12.18       12.99      1.59 o 
   1  10   1        4.42        4.85      1.41 o 
   2  10   1       17.68       17.70      1.92 o 
   3  10   1        5.40        5.07      1.42 o 
   4  10   1       32.28       35.32      3.42 o 
   0   0   2    12028.03    10593.39    130.28 o 
   1   0   2      303.70      301.94      3.01 o 
   2   0   2     1214.33     1351.63     11.01 o 
   3   0   2      681.87      628.78      6.49 o 
   4   0   2     1467.05     1553.08     13.10 o 
   5   0   2      337.80      306.42      3.65 o 
   6   0   2      472.74      487.31      9.11 o 
   7   0   2       16.45       17.64      2.33 o 
   8   0   2       38.88       30.19      2.87 o 
   9   0   2        2.65       -1.34      1.40 o 
  10   0   2        6.11        5.79      1.95 o 
 -10   1   2        9.52        9.62      2.32 o 
  -9   1   2       93.74       99.02      4.69 o 
  -8   1   2       54.83       47.13      3.80 o 
  -7   1   2      365.59      385.57      8.43 o 
  -6   1   2      221.54      210.19      5.54 o 
  -5   1   2       86.23       79.07      2.35 o 
  -4   1   2      479.12      447.92      4.98 o 
  -3   1   2      281.87      251.69      3.57 o 
  -2   1   2     1036.74     1036.40      9.08 o 
  -1   1   2     3245.83     3089.09     24.18 o 
   0   1   2      824.69      824.13      5.66 o 
   1   1   2     3277.65     3090.03     24.11 o 
   2   1   2     1035.00     1054.23     10.14 o 
   3   1   2      288.23      262.90      2.92 o 
   4   1   2      471.79      440.15      5.39 o 
   5   1   2       81.99       71.18      2.87 o 
   6   1   2      214.96      199.79      5.43 o 
   7   1   2      362.14      362.41      8.19 o 
   8   1   2       58.14       49.02      3.60 o 
   9   1   2       91.83       90.16      4.52 o 
  10   1   2       10.20       11.44      3.20 o 
 -10   2   2       10.66       10.97      2.22 o 
  -9   2   2       95.76      104.16      5.88 o 
  -8   2   2      192.52      186.19      8.47 o 
  -7   2   2      115.82      118.99      4.57 o 
  -6   2   2       99.74       94.01      2.42 o 
  -5   2   2      301.24      336.66      5.28 o 
  -4   2   2       89.78       87.99      2.32 o 
  -3   2   2       78.48      101.92      1.83 o 
  -2   2   2     2146.30     2198.10     16.12 o 
  -1   2   2     2248.37     2171.26     14.33 o 
   0   2   2      959.95      966.22      7.64 o 
   1   2   2     2201.72     2144.94     17.52 o 
   2   2   2     2130.77     2170.25     20.50 o 
   3   2   2       85.47      111.27      2.02 o 
   4   2   2       84.39       82.48      2.70 o 
   5   2   2      303.18      341.89      7.87 o 
   6   2   2       98.63       98.17      6.31 o 
   7   2   2      112.69      107.30      4.39 o 
   8   2   2      190.49      193.93     10.98 o 
   9   2   2       90.16      103.96      4.83 o 
  10   2   2       10.43       11.27      2.48 o 
 -10   3   2       39.37       36.95      3.33 o 
  -9   3   2        4.67        4.68      1.63 o 
  -8   3   2      119.73      119.99      6.45 o 
  -7   3   2       65.33       67.61      3.55 o 
  -6   3   2      287.19      262.42      4.13 o 
  -5   3   2     1013.50     1056.82      9.68 o 
  -4   3   2       26.12       29.11      1.36 o 
  -3   3   2      210.18      216.74      3.11 o 
  -2   3   2     1606.78     1587.76     12.54 o 
  -1   3   2      365.43      360.89      3.56 o 
   0   3   2     2715.29     2785.38     20.37 o 
   1   3   2      366.75      363.06      3.77 o 
   2   3   2     1598.22     1579.14     21.99 o 
   3   3   2      218.25      213.60      3.56 o 
   4   3   2       23.14       26.12      1.55 o 
   5   3   2      991.76     1055.46     22.39 o 
   6   3   2      282.41      254.36      6.54 o 
   7   3   2       70.27       67.59      3.67 o 
   8   3   2      118.55      119.63      5.07 o 
   9   3   2        4.53        3.20      1.65 o 
  10   3   2       39.11       31.45      5.01 o 
 -10   4   2       65.89       87.10      5.95 o 
  -9   4   2       29.04       25.96      2.86 o 
  -8   4   2       81.20       91.18      4.95 o 
  -7   4   2      318.53      312.21      6.82 o 
  -6   4   2      476.62      451.63      5.87 o 
  -5   4   2      283.25      277.79      4.23 o 
  -4   4   2       70.20       71.16      1.99 o 
  -3   4   2       31.33       30.40      1.38 o 
  -2   4   2      761.07      748.55      7.23 o 
  -1   4   2       28.32       25.04      1.24 o 
   0   4   2      265.84      316.12      4.04 o 
   1   4   2       26.38       22.46      0.94 o 
   2   4   2      788.57      766.73      7.93 o 
   3   4   2       28.21       28.16      1.65 o 
   4   4   2       67.39       68.91      2.19 o 
   5   4   2      276.03      262.57      9.51 o 
   6   4   2      472.48      434.95     13.67 o 
   7   4   2      320.16      309.70      8.00 o 
   8   4   2       80.58       78.79      5.70 o 
   9   4   2       29.53       23.59      3.89 o 
  10   4   2       65.49       75.86      7.78 o 
  -9   5   2       32.83       40.38      4.09 o 
  -8   5   2       70.35       72.48      4.10 o 
  -7   5   2        5.40       11.04      3.89 o 
  -6   5   2      290.79      294.89      6.95 o 
  -5   5   2      116.30      133.12      3.08 o 
  -4   5   2      205.83      209.87      3.67 o 
  -3   5   2      182.69      185.39      3.27 o 
  -2   5   2       20.57       26.67      1.36 o 
  -1   5   2      422.73      450.31      5.58 o 
   0   5   2     1671.43     1742.23     14.68 o 
   1   5   2      415.05      442.01      4.56 o 
   2   5   2       23.23       24.44      1.50 o 
   3   5   2      176.94      176.24      4.01 o 
   4   5   2      204.24      207.88      4.27 o 
   5   5   2      113.49      134.47      7.09 o 
   6   5   2      295.31      307.50     11.41 o 
   7   5   2        5.33        7.26      2.76 o 
   8   5   2       69.61       69.31      4.82 o 
   9   5   2       33.09       38.70      5.70 o 
  -9   6   2       11.49       16.67      3.80 o 
  -8   6   2       88.92       83.64      5.66 o 
  -7   6   2       16.70        9.84      2.26 o 
  -6   6   2       91.01       81.59      3.27 o 
  -5   6   2       17.78       16.83      1.71 o 
  -4   6   2      218.34      235.54      4.90 o 
  -3   6   2       66.78       51.79      2.61 o 
  -2   6   2      139.20      134.90      3.56 o 
  -1   6   2      150.90      138.26      3.41 o 
   0   6   2      306.65      295.65      6.64 o 
   1   6   2      152.89      138.44      3.04 o 
   2   6   2      141.56      128.72      3.26 o 
   3   6   2       63.76       54.04      2.32 o 
   4   6   2      214.89      227.35      4.94 o 
   5   6   2       17.79       15.38      3.28 o 
   6   6   2       91.30       72.93      6.74 o 
   7   6   2       16.25       19.35      3.97 o 
   8   6   2       90.83       89.82     10.37 o 
   9   6   2       11.77       17.62      4.32 o 
  -8   7   2       30.86       34.21      5.53 o 
  -7   7   2      150.20      149.25      4.57 o 
  -6   7   2        4.16        2.73      1.28 o 
  -5   7   2      168.72      149.76      4.29 o 
  -4   7   2      114.55      117.73      3.70 o 
  -3   7   2       74.42       69.26      3.95 o 
  -2   7   2       79.90       86.34      3.17 o 
  -1   7   2        6.77        4.75      1.34 o 
   0   7   2      118.69      116.60      3.16 o 
   1   7   2        7.51        6.09      1.16 o 
   2   7   2       83.75       87.72      3.00 o 
   3   7   2       75.00       75.73      5.06 o 
   4   7   2      114.73      118.60      4.37 o 
   5   7   2      170.56      137.42      8.12 o 
   6   7   2        4.32        4.32      2.42 o 
   7   7   2      152.59      131.01      8.47 o 
   8   7   2       32.00       35.76      5.53 o 
  -7   8   2       45.27       42.24      4.34 o 
  -6   8   2        6.66        6.21      1.63 o 
  -5   8   2       60.30       59.35      3.72 o 
  -4   8   2       31.70       26.09      2.35 o 
  -3   8   2        1.19        0.89      1.10 o 
  -2   8   2      244.96      236.47      7.41 o 
  -1   8   2       11.56       11.73      1.60 o 
   0   8   2      714.94      677.39      8.71 o 
   1   8   2       10.85       10.89      1.48 o 
   2   8   2      239.97      247.01      6.31 o 
   3   8   2        1.29        1.39      1.04 o 
   4   8   2       33.42       35.42      5.36 o 
   5   8   2       61.64       62.72      6.91 o 
   6   8   2        6.96        9.33      3.11 o 
   7   8   2       46.34       45.66      3.62 o 
  -6   9   2       51.78       53.79      3.99 o 
  -5   9   2        5.60        3.95      1.50 o 
  -4   9   2       29.74       27.53      2.51 o 
  -3   9   2      104.32      102.74      5.21 o 
  -2   9   2       14.65       13.75      2.14 o 
  -1   9   2       66.56       64.41      3.15 o 
   0   9   2        8.22        7.03      1.44 o 
   1   9   2       68.90       68.72      3.56 o 
   2   9   2       15.61       15.53      1.87 o 
   3   9   2      106.01      104.63      4.38 o 
   4   9   2       30.17       32.31      5.18 o 
   5   9   2        5.72        4.66      2.94 o 
   6   9   2       51.71       50.79      3.90 o 
  -4  10   2       11.19       10.88      1.96 o 
  -3  10   2        0.68        1.61      1.08 o 
  -2  10   2        1.46        0.88      1.05 o 
  -1  10   2      111.96      108.59      4.19 o 
   0  10   2       13.54        9.56      1.73 o 
   1  10   2      111.95      125.81      6.11 o 
   2  10   2        1.77        1.67      1.53 o 
   3  10   2        0.46        2.89      1.94 o 
   4  10   2       11.76       12.27      3.97 o 
   1   0   3     8391.89     8169.53    147.89 o 
   2   0   3      309.62      371.81      3.43 o 
   3   0   3     1326.28     1237.16      9.65 o 
   4   0   3      714.48      762.52      8.02 o 
   5   0   3      214.92      224.48      3.67 o 
   6   0   3       59.16       75.80      3.29 o 
   7   0   3       40.95       44.96      3.19 o 
   8   0   3       18.69       20.56      2.48 o 
   9   0   3        9.38        5.72      1.89 o 
  10   0   3        8.17       11.49      2.38 o 
 -10   1   3       37.47       37.57      3.13 o 
  -9   1   3        5.68        5.99      1.89 o 
  -8   1   3       74.52       79.64      4.32 o 
  -7   1   3       72.52       67.38      3.47 o 
  -6   1   3      239.34      234.08      6.74 o 
  -5   1   3      357.45      378.42      4.66 o 
  -4   1   3     2347.27     2424.75     18.26 o 
  -3   1   3      289.38      297.36      3.35 o 
  -2   1   3      172.03      210.45      3.02 o 
  -1   1   3     6682.71     6536.92     51.41 o 
   0   1   3      547.36      514.92      4.24 o 
   1   1   3     6736.07     6664.75     61.25 o 
   2   1   3      170.35      206.04      2.87 o 
   3   1   3      294.73      309.40      4.16 o 
   4   1   3     2349.30     2421.65     19.62 o 
   5   1   3      353.83      371.59      5.76 o 
   6   1   3      246.96      233.19      9.69 o 
   7   1   3       69.55       68.92      8.38 o 
   8   1   3       70.02       73.36      3.84 o 
   9   1   3        6.48        8.15      1.95 o 
  10   1   3       38.14       43.89      5.87 o 
 -10   2   3       13.69       15.07      2.29 o 
  -9   2   3       54.27       56.36      3.61 o 
  -8   2   3      225.90      209.39      5.87 o 
  -7   2   3      440.66      408.67      7.58 o 
  -6   2   3      327.85      325.80      4.42 o 
  -5   2   3      532.07      501.95      5.61 o 
  -4   2   3       91.37      108.72      2.33 o 
  -3   2   3      521.33      599.80      6.36 o 
  -2   2   3     4701.20     4787.59     38.06 o 
  -1   2   3      976.33      898.78      7.34 o 
   0   2   3    15352.65    15485.41    277.98 o 
   1   2   3      973.57      910.07      9.12 o 
   2   2   3     4772.16     4846.46     37.86 o 
   3   2   3      510.25      576.54      6.69 o 
   4   2   3       87.31       97.37      1.84 o 
   5   2   3      549.01      507.50      8.92 o 
   6   2   3      328.92      337.25      7.33 o 
   7   2   3      441.36      413.75      8.86 o 
   8   2   3      233.86      222.97      6.64 o 
   9   2   3       55.06       51.94      3.98 o 
  10   2   3       15.14       12.44      3.63 o 
 -10   3   3       22.27       23.17      2.65 o 
  -9   3   3       57.84       59.25      3.80 o 
  -8   3   3      116.51      119.70      4.32 o 
  -7   3   3       22.42       26.40      2.86 o 
  -6   3   3       22.15       21.76      1.47 o 
  -5   3   3      526.31      518.39      6.66 o 
  -4   3   3       37.81       36.90      1.72 o 
  -3   3   3      468.58      481.79      5.88 o 
  -2   3   3      498.04      485.64      6.38 o 
  -1   3   3      560.57      511.69      4.64 o 
   0   3   3      361.57      405.44      4.06 o 
   1   3   3      572.66      515.19      5.46 o 
   2   3   3      489.70      471.12      5.33 o 
   3   3   3      481.50      492.00     12.97 o 
   4   3   3       38.83       38.06      1.54 o 
   5   3   3      530.77      510.90     13.68 o 
   6   3   3       21.95       22.16      2.36 o 
   7   3   3       20.48       22.41      3.80 o 
   8   3   3      115.91      107.99      4.88 o 
   9   3   3       57.36       50.63      5.87 o 
  10   3   3       23.17       20.04      4.32 o 
 -10   4   3       12.27        9.54      2.80 o 
  -9   4   3       23.92       29.07      2.79 o 
  -8   4   3      250.01      235.82      6.22 o 
  -7   4   3       94.23      101.64      3.91 o 
  -6   4   3      699.09      729.19      9.09 o 
  -5   4   3      127.01      128.26      3.42 o 
  -4   4   3       60.58       63.95      1.93 o 
  -3   4   3      113.12      111.37      2.36 o 
  -2   4   3      517.03      589.56      6.10 o 
  -1   4   3     2602.93     2531.74     17.59 o 
   0   4   3       98.16       87.72      2.05 o 
   1   4   3     2595.30     2526.62     21.32 o 
   2   4   3      509.11      578.80      8.45 o 
   3   4   3      116.83      121.65      2.95 o 
   4   4   3       57.25       56.38      2.02 o 
   5   4   3      124.50      124.97      6.57 o 
   6   4   3      692.42      746.23     18.88 o 
   7   4   3       94.28       95.50      4.58 o 
   8   4   3      251.15      247.53     20.66 o 
   9   4   3       23.98       22.98      4.49 o 
  10   4   3       12.09       12.78      3.80 o 
  -9   5   3       13.42       15.32      7.34 o 
  -8   5   3        0.10       -0.39      1.32 o 
  -7   5   3      181.69      167.50      6.05 o 
  -6   5   3      117.66      118.71      3.41 o 
  -5   5   3      234.58      241.76      4.16 o 
  -4   5   3       43.37       44.60      3.08 o 
  -3   5   3      340.45      352.50      4.78 o 
  -2   5   3      395.68      403.14      5.03 o 
  -1   5   3      407.89      402.91      5.45 o 
   0   5   3      332.80      330.63      4.59 o 
   1   5   3      403.82      402.71      4.29 o 
   2   5   3      390.59      402.55      5.37 o 
   3   5   3      342.12      356.71      6.05 o 
   4   5   3       43.97       41.24      4.09 o 
   5   5   3      225.81      223.75      9.34 o 
   6   5   3      116.65      125.30      7.26 o 
   7   5   3      182.89      170.25      6.16 o 
   8   5   3        0.13        0.00      2.07 o 
   9   5   3       13.34       24.36      4.84 o 
  -9   6   3       18.02       18.85      3.24 o 
  -8   6   3       20.46       20.42      3.11 o 
  -7   6   3       56.23       59.28      3.61 o 
  -6   6   3       39.25       44.86      4.83 o 
  -5   6   3      241.22      239.20      5.04 o 
  -4   6   3       99.73       91.55      3.12 o 
  -3   6   3      438.46      437.02      6.87 o 
  -2   6   3      934.08      944.34     13.42 o 
  -1   6   3       37.98       41.06      2.04 o 
   0   6   3      442.20      451.59      6.01 o 
   1   6   3       38.17       43.76      2.02 o 
   2   6   3      922.31      944.41     12.45 o 
   3   6   3      433.78      436.47      7.38 o 
   4   6   3       96.60       87.58      3.15 o 
   5   6   3      237.41      228.59      9.86 o 
   6   6   3       37.94       43.71      5.36 o 
   7   6   3       55.22       47.34      5.87 o 
   8   6   3       19.16       17.45      4.15 o 
   9   6   3       18.22       17.45      4.49 o 
  -8   7   3       38.18       48.38      6.39 o 
  -7   7   3       26.47       18.87      3.23 o 
  -6   7   3      142.66      156.38      5.25 o 
  -5   7   3       88.35       87.77      3.43 o 
  -4   7   3      103.81      105.78      3.56 o 
  -3   7   3       56.42       59.19      3.03 o 
  -2   7   3      155.62      155.88      4.16 o 
  -1   7   3      461.72      450.62      6.46 o 
   0   7   3        0.38       -1.17      0.78 o 
   1   7   3      456.92      449.88      7.00 o 
   2   7   3      153.95      148.33      4.45 o 
   3   7   3       53.96       58.74      3.11 o 
   4   7   3      101.09      101.17      3.62 o 
   5   7   3       86.43       88.31      6.57 o 
   6   7   3      142.21      142.25      8.47 o 
   7   7   3       26.62       24.19      4.66 o 
   8   7   3       37.94       38.53      5.87 o 
  -7   8   3        7.68        5.48      1.82 o 
  -6   8   3       27.24       25.33      2.77 o 
  -5   8   3        1.05        1.81      1.24 o 
  -4   8   3       72.67       71.46      5.09 o 
  -3   8   3      114.87      105.51      5.96 o 
  -2   8   3      303.00      290.34      6.13 o 
  -1   8   3      272.17      264.14      5.17 o 
   0   8   3       49.39       52.05      3.56 o 
   1   8   3      273.02      265.82     10.06 o 
   2   8   3      302.43      300.80      6.89 o 
   3   8   3      114.79      107.34      5.13 o 
   4   8   3       72.20       87.09      6.74 o 
   5   8   3        1.22        0.35      2.25 o 
   6   8   3       27.82       22.81      4.66 o 
   7   8   3        7.07        1.90      2.59 o 
  -6   9   3        2.76        1.66      2.18 o 
  -5   9   3       34.09       45.12      3.65 o 
  -4   9   3       41.89       43.42      2.99 o 
  -3   9   3       70.24       64.28      3.65 o 
  -2   9   3       50.33       51.95      3.21 o 
  -1   9   3       18.55       22.63      2.03 o 
   0   9   3       60.12       72.20      3.32 o 
   1   9   3       18.35       22.36      2.21 o 
   2   9   3       49.16       52.33      3.62 o 
   3   9   3       69.58       68.57      4.05 o 
   4   9   3       40.97       41.12      5.87 o 
   5   9   3       34.37       39.22      5.70 o 
   6   9   3        2.77        2.59      2.94 o 
  -4  10   3        2.45        0.54      2.62 o 
  -3  10   3        0.86        0.93      1.33 o 
  -2  10   3       61.53       57.01      3.57 o 
  -1  10   3        2.69        1.45      1.20 o 
   0  10   3       45.85       43.89      2.85 o 
   1  10   3        2.35        1.37      1.47 o 
   2  10   3       62.78       61.80      4.16 o 
   3  10   3        0.67       -1.20      1.27 o 
   4  10   3        2.55       -0.52      2.25 o 
   0   0   4      328.56      299.35      6.59 o 
   1   0   4     6876.29     6891.11    104.41 o 
   2   0   4     4921.38     5095.32     38.16 o 
   3   0   4       14.89        9.19      0.61 o 
   4   0   4     1663.91     1655.64     12.91 o 
   5   0   4      786.48      767.78      7.63 o 
   6   0   4        0.90        2.09      0.92 o 
   7   0   4      211.77      227.25      6.13 o 
   8   0   4      121.97      114.37      4.03 o 
   9   0   4        5.26        4.75      1.43 o 
  10   0   4        1.94        2.64      2.03 o 
 -10   1   4       30.74       26.47      3.59 o 
  -9   1   4       74.46       72.80      6.73 o 
  -8   1   4      225.32      230.32      5.78 o 
  -7   1   4       72.70       82.78      3.29 o 
  -6   1   4      211.70      204.71      5.47 o 
  -5   1   4       20.27       26.34      1.19 o 
  -4   1   4      171.27      199.81      2.93 o 
  -3   1   4      656.14      627.72      5.83 o 
  -2   1   4      617.14      643.26      6.21 o 
  -1   1   4     3861.03     3882.34     33.43 o 
   0   1   4       30.05       41.59      1.45 o 
   1   1   4     3792.76     3848.48     30.31 o 
   2   1   4      604.10      638.09      5.42 o 
   3   1   4      671.47      645.01      5.64 o 
   4   1   4      167.71      198.00      2.56 o 
   5   1   4       21.46       28.00      1.01 o 
   6   1   4      209.68      208.81      5.47 o 
   7   1   4       74.98       77.37      3.64 o 
   8   1   4      221.39      223.60     11.24 o 
   9   1   4       76.46       69.12      6.91 o 
  10   1   4       30.16       26.65      3.52 o 
 -10   2   4       33.05       31.44      2.96 o 
  -9   2   4        4.99        5.00      1.62 o 
  -8   2   4      165.97      157.43      4.87 o 
  -7   2   4       51.72       49.06      2.97 o 
  -6   2   4     1180.42     1183.12     10.81 o 
  -5   2   4        0.35        0.92      0.52 o 
  -4   2   4      774.73      766.18      8.09 o 
  -3   2   4       42.22       40.09      1.43 o 
  -2   2   4      470.41      444.33      5.09 o 
  -1   2   4     4416.63     4428.29     31.36 o 
   0   2   4      142.45      170.08      2.15 o 
   1   2   4     4435.47     4495.51     41.56 o 
   2   2   4      488.51      459.42      4.96 o 
   3   2   4       44.45       42.69      1.30 o 
   4   2   4      782.56      770.62      7.48 o 
   5   2   4        0.34        1.73      0.65 o 
   6   2   4     1167.89     1176.76     19.01 o 
   7   2   4       50.60       45.27      3.27 o 
   8   2   4      164.25      157.05      5.54 o 
   9   2   4        4.47        2.76      2.42 o 
  10   2   4       32.50       26.21      5.96 o 
 -10   3   4       47.75       49.61      3.70 o 
  -9   3   4       47.28       42.66      4.48 o 
  -8   3   4       26.49       25.93      3.50 o 
  -7   3   4       41.00       48.65      3.07 o 
  -6   3   4       21.68       16.37      1.29 o 
  -5   3   4       87.46       94.44      3.59 o 
  -4   3   4       34.20       33.55      1.68 o 
  -3   3   4      895.07      889.76      9.22 o 
  -2   3   4     3424.95     3446.87     32.39 o 
  -1   3   4      812.86      851.55      8.39 o 
   0   3   4     1616.29     1634.74     12.69 o 
   1   3   4      821.80      878.76     14.47 o 
   2   3   4     3372.72     3439.91     28.06 o 
   3   3   4      901.94      889.64      9.80 o 
   4   3   4       34.50       30.90      1.45 o 
   5   3   4       83.59       91.83      3.52 o 
   6   3   4       21.31       14.54      1.94 o 
   7   3   4       40.22       50.47      6.13 o 
   8   3   4       24.75       23.84      4.32 o 
   9   3   4       47.15       47.86      5.87 o 
  10   3   4       48.15       50.90      4.76 o 
  -9   4   4        2.82        2.55      1.53 o 
  -8   4   4       90.81       95.52      4.04 o 
  -7   4   4      701.81      717.42     11.25 o 
  -6   4   4       35.59       34.18      2.12 o 
  -5   4   4      515.06      540.59      7.26 o 
  -4   4   4      143.00      158.78      3.38 o 
  -3   4   4      410.64      398.35      5.50 o 
  -2   4   4      116.61      116.61      2.65 o 
  -1   4   4      755.14      807.90      7.70 o 
   0   4   4        1.06       -0.50      0.48 o 
   1   4   4      761.63      825.34      8.30 o 
   2   4   4      119.26      122.90      2.54 o 
   3   4   4      405.75      383.09      5.14 o 
   4   4   4      139.26      156.55      3.77 o 
   5   4   4      519.16      582.09     15.24 o 
   6   4   4       34.08       32.69      5.79 o 
   7   4   4      700.04      679.25     12.88 o 
   8   4   4       91.84       99.71      7.09 o 
   9   4   4        3.13        2.94      2.59 o 
  -9   5   4       50.71       52.75      3.74 o 
  -8   5   4       22.83       23.11      2.46 o 
  -7   5   4      112.97      122.28      5.19 o 
  -6   5   4       80.45       72.61      2.76 o 
  -5   5   4       24.46       21.79      1.72 o 
  -4   5   4      186.07      191.39      3.95 o 
  -3   5   4      260.44      260.90      5.64 o 
  -2   5   4      650.61      680.74      8.14 o 
  -1   5   4     1118.17     1119.30     11.85 o 
   0   5   4      294.35      284.98      4.79 o 
   1   5   4     1103.73     1112.36     10.95 o 
   2   5   4      648.33      683.08      7.76 o 
   3   5   4      250.20      248.52      4.62 o 
   4   5   4      186.84      185.25      4.34 o 
   5   5   4       24.99       20.39      3.46 o 
   6   5   4       82.95       77.94      5.88 o 
   7   5   4      110.66      108.53      7.43 o 
   8   5   4       22.94       15.55      3.80 o 
   9   5   4       51.76       55.42      4.87 o 
  -8   6   4       81.71       86.13      5.85 o 
  -7   6   4       10.62        7.66      1.76 o 
  -6   6   4      244.71      255.19      6.25 o 
  -5   6   4       37.47       40.53      3.85 o 
  -4   6   4      279.12      264.14      6.19 o 
  -3   6   4      205.34      188.18      4.32 o 
  -2   6   4       91.94       86.22      2.93 o 
  -1   6   4       77.25       83.79      2.51 o 
   0   6   4      795.91      807.23      9.87 o 
   1   6   4       78.52       84.18      3.13 o 
   2   6   4       95.92      101.85      3.42 o 
   3   6   4      201.92      185.80      4.62 o 
   4   6   4      282.24      277.98      5.63 o 
   5   6   4       37.35       45.27      5.18 o 
   6   6   4      241.84      248.79      7.70 o 
   7   6   4       10.67        9.37      2.38 o 
   8   6   4       83.27       90.45      5.98 o 
  -8   7   4       61.06       63.07      7.08 o 
  -7   7   4       24.60       28.30      2.79 o 
  -6   7   4       63.19       57.54      3.80 o 
  -5   7   4       93.37       81.32      4.17 o 
  -4   7   4       60.65       52.48      3.47 o 
  -3   7   4       10.79       11.74      1.64 o 
  -2   7   4      165.06      158.41      8.08 o 
  -1   7   4      365.25      355.73      5.65 o 
   0   7   4      733.35      741.60      9.93 o 
   1   7   4      361.10      342.45      7.08 o 
   2   7   4      172.15      164.32      4.75 o 
   3   7   4       10.32        8.47      2.20 o 
   4   7   4       62.61       59.42      3.16 o 
   5   7   4       94.69       84.51      6.57 o 
   6   7   4       63.49       64.45      6.91 o 
   7   7   4       25.31       30.06      5.01 o 
   8   7   4       61.18       64.62      7.43 o 
  -7   8   4       50.73       63.06      4.22 o 
  -6   8   4       32.51       34.72      3.22 o 
  -5   8   4      123.99      131.28      5.08 o 
  -4   8   4       82.87       94.04      5.56 o 
  -3   8   4       52.86       53.68      3.09 o 
  -2   8   4       79.52       80.95      4.09 o 
  -1   8   4        4.00        1.76      1.11 o 
   0   8   4      532.44      496.74     12.87 o 
   1   8   4        3.51        2.26      2.56 o 
   2   8   4       78.76       78.59      4.12 o 
   3   8   4       55.13       60.93      4.71 o 
   4   8   4       83.91       82.08      7.60 o 
   5   8   4      123.41      122.88      8.30 o 
   6   8   4       33.60       37.84      5.70 o 
   7   8   4       50.74       66.52      7.43 o 
  -5   9   4        6.71        4.10      1.84 o 
  -4   9   4        3.47        2.87      1.64 o 
  -3   9   4      181.19      168.04      5.88 o 
  -2   9   4        2.29        3.18      1.56 o 
  -1   9   4      110.53      107.71      4.74 o 
   0   9   4        5.48       10.25      2.01 o 
   1   9   4      113.67      114.61      6.03 o 
   2   9   4        2.44        0.39      1.90 o 
   3   9   4      184.76      169.49      5.44 o 
   4   9   4        3.55        2.59      2.59 o 
   5   9   4        6.81        6.91      3.46 o 
  -4  10   4       39.46       30.46      3.23 o 
  -3  10   4       27.25       27.05      3.28 o 
  -2  10   4       15.44       14.39      2.92 o 
  -1  10   4       49.93       51.74      3.42 o 
   0  10   4        4.77        1.36      1.37 o 
   1  10   4       49.83       51.29      3.85 o 
   2  10   4       14.41       13.46      2.31 o 
   3  10   4       27.91       31.00      3.16 o 
   4  10   4       40.76       39.91      6.22 o 
   1   0   5     3582.79     3472.76     27.66 o 
   2   0   5       10.97       11.73      1.08 o 
   3   0   5      578.03      595.39      5.46 o 
   4   0   5      990.45      962.57      8.30 o 
   5   0   5       22.55       18.72      1.24 o 
   6   0   5       11.85        9.49      1.55 o 
   7   0   5      359.13      358.06      6.86 o 
   8   0   5      110.24       96.13      3.70 o 
   9   0   5        4.61        2.02      1.81 o 
  10   0   5       14.42       11.75      3.80 o 
 -10   1   5       41.25       34.41      6.91 o 
  -9   1   5       20.94       23.25      3.22 o 
  -8   1   5      210.43      215.89      5.63 o 
  -7   1   5      272.78      276.24      6.29 o 
  -6   1   5      816.22      824.78     12.45 o 
  -5   1   5      642.22      640.12      6.44 o 
  -4   1   5     1011.10     1007.08      8.85 o 
  -3   1   5     1531.15     1607.66     12.72 o 
  -2   1   5       96.77       82.83      1.69 o 
  -1   1   5       30.10       27.48      0.98 o 
   0   1   5      846.90      837.78      7.58 o 
   1   1   5       32.06       28.73      0.96 o 
   2   1   5       93.40       76.89      1.69 o 
   3   1   5     1537.79     1631.27     12.47 o 
   4   1   5     1026.20     1030.65      8.65 o 
   5   1   5      635.23      628.28      6.08 o 
   6   1   5      819.02      805.44     10.89 o 
   7   1   5      275.07      264.29      5.78 o 
   8   1   5      208.33      211.03      7.29 o 
   9   1   5       20.38       18.73      2.92 o 
  10   1   5       41.42       35.57      4.13 o 
 -10   2   5       55.66       63.53      7.34 o 
  -9   2   5        6.06        5.67      2.19 o 
  -8   2   5      392.64      372.49      7.72 o 
  -7   2   5       24.01       26.92      2.33 o 
  -6   2   5      316.83      321.89      6.92 o 
  -5   2   5      305.67      312.70      4.23 o 
  -4   2   5       70.26       82.28      2.09 o 
  -3   2   5     1159.97     1294.16     12.03 o 
  -2   2   5     4131.45     4225.54     34.14 o 
  -1   2   5      202.83      218.45      2.67 o 
   0   2   5     1492.03     1547.01     22.02 o 
   1   2   5      205.60      221.07      2.98 o 
   2   2   5     4173.26     4296.93     35.01 o 
   3   2   5     1162.84     1306.00     11.91 o 
   4   2   5       70.46       83.19      1.73 o 
   5   2   5      307.22      312.83      5.09 o 
   6   2   5      319.18      316.78      8.61 o 
   7   2   5       23.64       24.93      3.56 o 
   8   2   5      403.71      385.83     10.05 o 
   9   2   5        6.13        7.38      2.33 o 
  10   2   5       53.28       56.81      6.31 o 
 -10   3   5        7.19        5.90      2.41 o 
  -9   3   5       40.58       39.89      4.00 o 
  -8   3   5       25.33       29.19      3.22 o 
  -7   3   5      232.94      242.64      5.79 o 
  -6   3   5      325.82      342.38      4.95 o 
  -5   3   5      458.25      471.19      6.36 o 
  -4   3   5      140.62      127.70      2.84 o 
  -3   3   5     1309.10     1352.31     12.91 o 
  -2   3   5      690.41      656.82     10.17 o 
  -1   3   5      284.64      273.18      3.40 o 
   0   3   5      139.94      161.15      2.38 o 
   1   3   5      288.10      270.79      3.64 o 
   2   3   5      685.38      656.31      6.98 o 
   3   3   5     1320.35     1361.43     12.64 o 
   4   3   5      138.89      134.10      4.50 o 
   5   3   5      455.74      478.97      7.47 o 
   6   3   5      334.34      339.39      6.48 o 
   7   3   5      232.52      231.01      7.38 o 
   8   3   5       23.91       25.62      4.23 o 
   9   3   5       39.85       35.42      3.90 o 
  10   3   5        7.31        6.57      2.32 o 
  -9   4   5       38.47       40.01      3.29 o 
  -8   4   5       25.06       31.44      2.80 o 
  -7   4   5      120.81      117.73      4.24 o 
  -6   4   5      260.68      273.64      6.07 o 
  -5   4   5      175.77      161.33      3.66 o 
  -4   4   5      305.21      310.92      6.34 o 
  -3   4   5       83.87       84.25      2.37 o 
  -2   4   5      245.07      230.44      4.07 o 
  -1   4   5      400.05      354.83      4.80 o 
   0   4   5      240.07      227.55      3.83 o 
   1   4   5      389.12      336.85      4.52 o 
   2   4   5      249.79      227.84      3.72 o 
   3   4   5       79.44       80.94      2.36 o 
   4   4   5      306.08      317.49      4.70 o 
   5   4   5      174.85      163.66      5.44 o 
   6   4   5      259.67      275.15      6.52 o 
   7   4   5      124.07      130.91      5.66 o 
   8   4   5       24.34       31.83      6.74 o 
   9   4   5       37.65       53.32      5.70 o 
  -9   5   5       19.99       19.92      2.54 o 
  -8   5   5        9.75       10.84      2.05 o 
  -7   5   5      142.37      161.73      5.98 o 
  -6   5   5       19.35       24.17      2.19 o 
  -5   5   5      188.24      168.90      4.22 o 
  -4   5   5       93.09       91.83      2.81 o 
  -3   5   5       80.44       75.98      2.47 o 
  -2   5   5      251.03      277.89      5.97 o 
  -1   5   5       50.17       51.34      2.18 o 
   0   5   5      483.61      511.33      6.85 o 
   1   5   5       48.54       54.19      2.59 o 
   2   5   5      253.99      276.22      4.31 o 
   3   5   5       84.84       82.84      2.38 o 
   4   5   5       88.84       86.11      2.51 o 
   5   5   5      183.16      173.07      7.09 o 
   6   5   5       18.17       19.92      2.75 o 
   7   5   5      146.46      158.27     14.95 o 
   8   5   5        9.39       11.48      2.59 o 
   9   5   5       19.76       16.79      3.15 o 
  -8   6   5       28.86       35.02      6.13 o 
  -7   6   5        3.82        2.59      1.44 o 
  -6   6   5       60.36       59.38      3.59 o 
  -5   6   5       14.44       10.40      2.74 o 
  -4   6   5      191.81      185.66      6.72 o 
  -3   6   5      276.09      265.87      6.16 o 
  -2   6   5      248.56      240.34      5.64 o 
  -1   6   5      294.58      289.17      5.35 o 
   0   6   5     1305.62     1261.89     13.63 o 
   1   6   5      294.08      297.25      6.02 o 
   2   6   5      237.59      225.46      5.16 o 
   3   6   5      279.35      283.91      6.38 o 
   4   6   5      187.04      181.34      4.60 o 
   5   6   5       14.44       14.17      3.28 o 
   6   6   5       59.06       58.92      6.39 o 
   7   6   5        4.13        8.21      2.28 o 
   8   6   5       27.49       26.56      3.48 o 
  -8   7   5       53.35       48.73      6.39 o 
  -7   7   5        7.48        5.36      1.70 o 
  -6   7   5      149.07      163.93      5.45 o 
  -5   7   5       26.47       23.89      3.31 o 
  -4   7   5      319.68      309.20      8.24 o 
  -3   7   5       54.68       61.09      3.66 o 
  -2   7   5       58.99       49.19      2.78 o 
  -1   7   5      238.62      211.88      4.85 o 
   0   7   5        2.56        2.74      1.11 o 
   1   7   5      239.36      216.44      5.76 o 
   2   7   5       61.31       52.22      3.12 o 
   3   7   5       53.16       69.83      3.30 o 
   4   7   5      320.08      308.87      6.53 o 
   5   7   5       25.06       25.92      4.49 o 
   6   7   5      147.40      150.54      8.99 o 
   7   7   5        7.06        9.16      3.28 o 
   8   7   5       53.72       63.41      7.26 o 
  -7   8   5        7.83        5.87      1.86 o 
  -6   8   5        6.81        8.41      2.06 o 
  -5   8   5        2.54        3.83      1.55 o 
  -4   8   5       42.05       40.67      4.91 o 
  -3   8   5      114.57      112.33      6.15 o 
  -2   8   5       70.33       66.50      4.89 o 
  -1   8   5      397.67      387.30     11.21 o 
   0   8   5       10.79       10.68      1.65 o 
   1   8   5      400.54      405.41      8.28 o 
   2   8   5       72.42       69.91      3.93 o 
   3   8   5      110.86      113.10      4.24 o 
   4   8   5       42.42       41.64      5.53 o 
   5   8   5        2.39        1.38      2.42 o 
   6   8   5        7.06        6.57      3.11 o 
   7   8   5        7.29        8.64      3.28 o 
  -5   9   5      127.36      129.80      6.88 o 
  -4   9   5        8.80        8.04      2.30 o 
  -3   9   5       68.94       62.70      4.21 o 
  -2   9   5       64.21       65.98      4.28 o 
  -1   9   5       20.36       24.90      2.40 o 
   0   9   5        9.75       10.05      1.77 o 
   1   9   5       20.68       22.94      2.65 o 
   2   9   5       64.40       61.44      3.92 o 
   3   9   5       68.74       67.45      4.05 o 
   4   9   5        8.60        4.84      3.11 o 
   5   9   5      127.70      134.28      9.33 o 
  -3  10   5       18.91       20.02      3.91 o 
  -2  10   5       39.56       32.50      3.29 o 
  -1  10   5       14.87       18.75      2.30 o 
   0  10   5       71.18       78.62      4.82 o 
   1  10   5       14.40       16.74      2.45 o 
   2  10   5       40.41       35.54      3.35 o 
   3  10   5       18.83       18.19      2.58 o 
   0   0   6     1049.75     1168.53     15.10 o 
   1   0   6      249.52      255.19      3.36 o 
   2   0   6     1192.43     1245.73      9.82 o 
   3   0   6     1086.28     1252.34     10.10 o 
   4   0   6      676.38      648.72      6.20 o 
   5   0   6      556.80      511.76      5.40 o 
   6   0   6      691.39      687.25     10.27 o 
   7   0   6     1438.59     1402.90     17.07 o 
   8   0   6        1.34       -1.64      1.40 o 
   9   0   6       47.94       48.88      4.41 o 
  10   0   6       44.42       38.03      5.70 o 
 -10   1   6       59.81       65.85      5.41 o 
  -9   1   6       75.17       73.18      8.73 o 
  -8   1   6      140.81      134.31      5.90 o 
  -7   1   6       61.07       71.52      3.35 o 
  -6   1   6      218.91      239.88      5.21 o 
  -5   1   6       15.16       26.36      1.30 o 
  -4   1   6       50.24       54.97      1.50 o 
  -3   1   6     2057.54     2143.33     16.50 o 
  -2   1   6     1560.07     1636.77     14.14 o 
  -1   1   6      806.29      825.15      9.06 o 
   0   1   6       20.28       17.73      0.84 o 
   1   1   6      806.67      832.73      7.90 o 
   2   1   6     1532.80     1626.23     14.25 o 
   3   1   6     2085.91     2174.99     16.22 o 
   4   1   6       47.77       56.76      4.60 o 
   5   1   6       15.46       23.28      1.71 o 
   6   1   6      220.75      245.56      5.18 o 
   7   1   6       63.25       60.37      4.33 o 
   8   1   6      141.38      131.40     13.48 o 
   9   1   6       73.21       73.99      8.81 o 
  10   1   6       59.59       68.76      5.56 o 
 -10   2   6       18.80       20.14      3.42 o 
  -9   2   6        0.07       -1.20      1.53 o 
  -8   2   6      260.63      250.58      6.17 o 
  -7   2   6       14.75       15.24      2.94 o 
  -6   2   6     1374.08     1351.00     12.18 o 
  -5   2   6      214.63      210.27      3.40 o 
  -4   2   6      550.53      558.94      6.55 o 
  -3   2   6      126.39      144.08      2.75 o 
  -2   2   6      138.91      135.77      2.54 o 
  -1   2   6      715.91      746.52      6.55 o 
   0   2   6      282.70      285.69      3.59 o 
   1   2   6      712.66      752.44      7.39 o 
   2   2   6      139.06      136.80      3.02 o 
   3   2   6      124.23      149.32      2.71 o 
   4   2   6      550.51      547.99      7.17 o 
   5   2   6      216.14      213.32      4.19 o 
   6   2   6     1379.41     1336.13     20.67 o 
   7   2   6       15.37       10.12      2.28 o 
   8   2   6      260.88      247.60      7.97 o 
   9   2   6        0.05        0.80      1.70 o 
  10   2   6       18.46       23.23      3.64 o 
 -10   3   6       32.02       38.22      4.43 o 
  -9   3   6       32.26       27.07      3.59 o 
  -8   3   6       26.58       27.29      3.21 o 
  -7   3   6       99.17       94.38      3.68 o 
  -6   3   6      164.28      174.65      4.26 o 
  -5   3   6      288.93      275.37      4.62 o 
  -4   3   6      243.04      249.29      4.18 o 
  -3   3   6      107.83      108.15      2.54 o 
  -2   3   6      522.13      514.80      6.21 o 
  -1   3   6      502.38      519.12      5.30 o 
   0   3   6     2425.63     2317.79     19.54 o 
   1   3   6      495.27      507.07      5.74 o 
   2   3   6      507.30      506.38      5.91 o 
   3   3   6      103.43      107.02      2.41 o 
   4   3   6      245.68      247.95      3.90 o 
   5   3   6      286.39      269.62      8.55 o 
   6   3   6      167.23      177.08     11.67 o 
   7   3   6      100.84       92.05      4.75 o 
   8   3   6       24.55       23.27      3.11 o 
   9   3   6       31.80       30.86      3.69 o 
  10   3   6       32.48       39.63      4.38 o 
  -9   4   6       36.72       43.34      3.38 o 
  -8   4   6       53.22       57.13      5.65 o 
  -7   4   6      275.77      277.68      6.56 o 
  -6   4   6      146.78      153.33      3.76 o 
  -5   4   6      710.17      719.38     17.25 o 
  -4   4   6      127.97      128.55      3.15 o 
  -3   4   6      586.57      500.95      6.57 o 
  -2   4   6      187.38      188.32      3.57 o 
  -1   4   6      610.95      703.16      7.19 o 
   0   4   6     1044.11     1128.61     11.33 o 
   1   4   6      619.53      716.72      9.46 o 
   2   4   6      190.56      187.74      3.32 o 
   3   4   6      570.45      484.87      8.98 o 
   4   4   6      124.60      122.69      2.87 o 
   5   4   6      713.58      710.43     12.98 o 
   6   4   6      144.29      143.21      5.62 o 
   7   4   6      274.17      273.39      8.24 o 
   8   4   6       54.26       54.36      4.65 o 
   9   4   6       36.37       30.62      3.78 o 
  -9   5   6       19.14       23.17      3.51 o 
  -8   5   6        0.04       -0.80      1.29 o 
  -7   5   6       36.43       47.26      3.19 o 
  -6   5   6       57.47       57.96      2.86 o 
  -5   5   6       80.64       71.35      2.79 o 
  -4   5   6       85.83       94.05      3.50 o 
  -3   5   6       56.38       59.24      2.40 o 
  -2   5   6      197.79      209.08      3.68 o 
  -1   5   6      591.85      580.32      7.53 o 
   0   5   6        0.38        0.51      0.66 o 
   1   5   6      595.87      581.56     12.16 o 
   2   5   6      197.69      213.04      3.76 o 
   3   5   6       53.50       55.61      2.06 o 
   4   5   6       84.45       90.49      2.82 o 
   5   5   6       79.71       67.72      4.58 o 
   6   5   6       56.51       59.08      5.79 o 
   7   5   6       34.34       36.02      3.66 o 
   8   5   6        0.07       -1.07      1.44 o 
   9   5   6       19.77       20.76      3.34 o 
  -8   6   6       45.65       48.41      5.62 o 
  -7   6   6       12.70       16.63      2.16 o 
  -6   6   6      220.28      235.53      8.18 o 
  -5   6   6       20.87       12.23      1.86 o 
  -4   6   6       33.83       32.21      2.58 o 
  -3   6   6       23.15       20.53      2.16 o 
  -2   6   6       53.12       56.87      3.20 o 
  -1   6   6       98.25      102.90      3.12 o 
   0   6   6      128.93      143.36      3.68 o 
   1   6   6       98.88       99.01      3.45 o 
   2   6   6       49.60       51.73      3.20 o 
   3   6   6       23.61       23.11      2.04 o 
   4   6   6       29.38       33.21      2.38 o 
   5   6   6       19.43       20.21      3.97 o 
   6   6   6      217.73      250.33     11.06 o 
   7   6   6       12.12       20.04      4.32 o 
   8   6   6       46.06       49.93      6.39 o 
  -7   7   6        1.84        4.18      1.62 o 
  -6   7   6       71.37       76.19      4.34 o 
  -5   7   6       20.28       21.89      2.88 o 
  -4   7   6       26.31       22.48      2.51 o 
  -3   7   6       46.89       61.88      3.70 o 
  -2   7   6      193.94      190.44      5.34 o 
  -1   7   6        1.89        1.50      0.97 o 
   0   7   6       74.57       76.62      3.20 o 
   1   7   6        1.79        2.39      1.22 o 
   2   7   6      196.54      188.35      5.08 o 
   3   7   6       47.96       51.79      3.14 o 
   4   7   6       25.14       25.53      3.09 o 
   5   7   6       19.68       17.45      3.80 o 
   6   7   6       71.75       72.58      7.43 o 
  -6   8   6       21.89       24.75      2.90 o 
  -5   8   6       22.65       24.54      3.83 o 
  -4   8   6       95.62      109.69      4.85 o 
  -3   8   6       17.46       25.30      2.75 o 
  -2   8   6       93.48       94.57      4.58 o 
  -1   8   6       43.77       41.10      2.76 o 
   0   8   6        2.13        3.27      1.22 o 
   1   8   6       42.56       38.97      6.21 o 
   2   8   6       93.69       89.62      4.95 o 
   3   8   6       19.50       25.22      2.49 o 
   4   8   6       96.62      111.98      7.95 o 
   5   8   6       21.57       20.39      4.49 o 
   6   8   6       21.98       21.25      4.49 o 
  -5   9   6        5.74        4.04      2.50 o 
  -4   9   6        0.64        0.13      1.35 o 
  -3   9   6       28.80       31.23      3.11 o 
  -2   9   6       29.94       28.24      2.95 o 
  -1   9   6       82.22       78.97      3.95 o 
   0   9   6       10.92       15.42      2.29 o 
   1   9   6       82.68       92.78      8.39 o 
   2   9   6       30.52       36.69      3.15 o 
   3   9   6       30.28       35.89      3.78 o 
   4   9   6        0.56       -0.17      2.42 o 
   5   9   6        5.71       13.65      3.97 o 
  -3  10   6       58.65       59.48      4.31 o 
  -2  10   6        1.58        0.65      1.58 o 
  -1  10   6        1.20       -0.32      1.19 o 
   0  10   6       13.56       13.30      3.14 o 
   1  10   6        1.24        0.36      1.49 o 
   2  10   6        1.32        0.53      2.40 o 
   3  10   6       58.39       59.21      4.13 o 
   1   0   7    10961.04    10995.15    167.66 o 
   2   0   7      138.08      146.64      3.22 o 
   3   0   7      451.02      462.11      4.70 o 
   4   0   7        0.36       -0.10      0.37 o 
   5   0   7       43.81       46.48      1.51 o 
   6   0   7      341.19      329.46      8.42 o 
   7   0   7        0.82        2.71      1.62 o 
   8   0   7       44.93       36.13      3.66 o 
   9   0   7       20.68       21.63      4.32 o 
  10   0   7       36.46       32.37      4.06 o 
 -10   1   7        1.87        1.02      1.94 o 
  -9   1   7       78.53       65.48      5.11 o 
  -8   1   7      116.65      120.29      6.74 o 
  -7   1   7       65.06       60.17     11.06 o 
  -6   1   7      572.09      546.09      7.16 o 
  -5   1   7      407.88      378.79      4.68 o 
  -4   1   7      298.09      268.10      3.58 o 
  -3   1   7     1021.77     1101.43      9.39 o 
  -2   1   7      610.22      588.53      6.24 o 
  -1   1   7      950.41      970.59     11.04 o 
   0   1   7     1660.58     1673.31     12.98 o 
   1   1   7      960.32      986.64     11.05 o 
   2   1   7      602.40      577.25      6.37 o 
   3   1   7      999.84     1076.49      8.98 o 
   4   1   7      307.40      273.12      3.39 o 
   5   1   7      416.92      386.18      4.46 o 
   6   1   7      573.47      558.00     11.42 o 
   7   1   7       67.53       62.41      4.43 o 
   8   1   7      116.13      124.51      5.66 o 
   9   1   7       77.75       66.08      5.14 o 
  10   1   7        1.98        0.34      2.03 o 
 -10   2   7       59.83       67.33      5.50 o 
  -9   2   7        0.26       -0.54      2.76 o 
  -8   2   7       20.51       22.65      3.22 o 
  -7   2   7      269.48      258.27      7.40 o 
  -6   2   7       74.52       71.16      3.76 o 
  -5   2   7       95.88      101.36      2.39 o 
  -4   2   7      338.04      360.33      4.99 o 
  -3   2   7      392.04      380.63      4.95 o 
  -2   2   7     3507.94     3482.77     28.85 o 
  -1   2   7       21.46       23.37      0.93 o 
   0   2   7     2242.16     2386.44     19.93 o 
   1   2   7       22.73       25.54      1.21 o 
   2   2   7     3542.48     3526.17     28.78 o 
   3   2   7      383.45      364.62      4.01 o 
   4   2   7      345.32      363.13      4.19 o 
   5   2   7       98.62       98.07      2.42 o 
   6   2   7       76.59       68.69     12.44 o 
   7   2   7      267.24      252.51      7.73 o 
   8   2   7       22.77       16.24      4.15 o 
   9   2   7        0.36       -0.08      1.62 o 
  10   2   7       57.89       57.55      5.18 o 
  -9   3   7        1.18        1.72      1.70 o 
  -8   3   7       43.55       48.07      9.94 o 
  -7   3   7      137.62      129.51      5.73 o 
  -6   3   7      156.16      154.82      4.32 o 
  -5   3   7      192.54      179.42      3.74 o 
  -4   3   7       22.07       22.33      1.47 o 
  -3   3   7      310.74      320.75      4.77 o 
  -2   3   7      159.12      160.98      3.15 o 
  -1   3   7     1730.19     1781.21     14.20 o 
   0   3   7        6.26        5.09      0.70 o 
   1   3   7     1716.60     1773.44     15.73 o 
   2   3   7      165.16      161.49      2.96 o 
   3   3   7      304.24      308.77      4.51 o 
   4   3   7       19.70       18.59      1.29 o 
   5   3   7      199.57      189.86      4.27 o 
   6   3   7      162.43      154.65      5.78 o 
   7   3   7      139.21      127.21      5.55 o 
   8   3   7       41.52       38.66      3.94 o 
   9   3   7        1.17        0.77      1.82 o 
  -9   4   7       18.29       20.75      3.41 o 
  -8   4   7       12.22        9.30      1.89 o 
  -7   4   7       38.91       40.99      3.98 o 
  -6   4   7      170.60      164.47      3.96 o 
  -5   4   7      221.53      220.58      4.44 o 
  -4   4   7      147.16      140.13      3.84 o 
  -3   4   7      169.81      176.37      5.29 o 
  -2   4   7      311.21      298.68      4.79 o 
  -1   4   7      598.72      566.23      6.20 o 
   0   4   7        9.18        8.43      1.09 o 
   1   4   7      613.08      584.93      6.74 o 
   2   4   7      316.70      304.00      4.74 o 
   3   4   7      177.68      187.33      3.56 o 
   4   4   7      149.95      142.00      3.15 o 
   5   4   7      222.46      209.87      6.42 o 
   6   4   7      168.06      171.01     11.24 o 
   7   4   7       41.19       43.26      3.97 o 
   8   4   7       13.02        9.46      2.40 o 
   9   4   7       18.64       24.81      3.97 o 
  -9   5   7       12.51       10.92      2.80 o 
  -8   5   7        6.69        9.53      1.96 o 
  -7   5   7      109.02      115.65      5.25 o 
  -6   5   7       35.88       36.25      2.82 o 
  -5   5   7       59.57       64.30      2.94 o 
  -4   5   7      273.83      287.51      5.23 o 
  -3   5   7       32.67       30.56      1.94 o 
  -2   5   7      164.35      164.45      4.27 o 
  -1   5   7       92.65       90.99      2.69 o 
   0   5   7      196.42      195.84      4.49 o 
   1   5   7       90.26       92.04      3.08 o 
   2   5   7      159.36      162.64      4.49 o 
   3   5   7       36.87       30.44      1.74 o 
   4   5   7      271.61      270.85      4.75 o 
   5   5   7       61.53       67.64      5.10 o 
   6   5   7       37.14       27.22      4.23 o 
   7   5   7      108.68      117.83      5.62 o 
   8   5   7        7.11        7.34      2.32 o 
   9   5   7       12.90        6.03      5.44 o 
  -8   6   7       13.42       23.93     10.11 o 
  -7   6   7       42.34       41.62      3.18 o 
  -6   6   7       30.52       33.79      3.65 o 
  -5   6   7      295.98      309.57      7.00 o 
  -4   6   7       23.48       19.80      2.30 o 
  -3   6   7      235.30      229.53      4.74 o 
  -2   6   7       61.59       55.30      2.29 o 
  -1   6   7       89.30       92.73      4.54 o 
   0   6   7      545.51      536.13      8.92 o 
   1   6   7       92.03       94.31      4.83 o 
   2   6   7       61.18       57.41      5.39 o 
   3   6   7      237.94      239.24      6.67 o 
   4   6   7       24.60       23.71      2.17 o 
   5   6   7      298.60      287.76     11.59 o 
   6   6   7       30.23       27.64      4.49 o 
   7   6   7       43.15       41.12      5.53 o 
   8   6   7       12.63       22.98      4.84 o 
  -7   7   7       15.42       19.51      2.52 o 
  -6   7   7       51.11       52.26      3.69 o 
  -5   7   7        8.04        2.82      1.49 o 
  -4   7   7       66.12       62.36      4.69 o 
  -3   7   7       58.55       63.21      3.79 o 
  -2   7   7       68.86       67.44      3.25 o 
  -1   7   7       44.47       51.45      5.99 o 
   0   7   7        2.57        4.24      1.61 o 
   1   7   7       44.59       50.35      3.10 o 
   2   7   7       71.66       73.57      3.44 o 
   3   7   7       58.37       60.06      3.41 o 
   4   7   7       68.46       69.78      4.15 o 
   5   7   7        7.44        5.53      2.59 o 
   6   7   7       51.07       48.90      6.22 o 
   7   7   7       15.92       18.14      4.32 o 
  -6   8   7       85.94       82.78      4.82 o 
  -5   8   7       12.71       14.19      2.90 o 
  -4   8   7       68.22       62.72      4.97 o 
  -3   8   7       68.21       67.55      4.18 o 
  -2   8   7        2.53       -1.32      1.81 o 
  -1   8   7      130.87      131.08      6.43 o 
   0   8   7      154.97      162.06      5.21 o 
   1   8   7      132.13      138.80      6.93 o 
   2   8   7        2.12        0.29      1.29 o 
   3   8   7       65.85       60.99      3.72 o 
   4   8   7       69.41       59.44      6.74 o 
   5   8   7       12.64       24.36      4.49 o 
   6   8   7       87.26       81.74      8.29 o 
  -5   9   7       43.65       41.73      6.25 o 
  -4   9   7        5.31        6.81      2.05 o 
  -3   9   7       17.32       22.50      2.76 o 
  -2   9   7       39.94       39.07      3.47 o 
  -1   9   7       51.16       48.44      3.24 o 
   0   9   7       68.17       67.43      5.49 o 
   1   9   7       50.99       54.01      4.99 o 
   2   9   7       41.30       40.16      3.30 o 
   3   9   7       17.98       20.21      3.30 o 
   4   9   7        5.43        3.46      2.76 o 
   5   9   7       43.32       49.93      6.74 o 
  -2  10   7       33.30       33.45      3.38 o 
  -1  10   7       20.94       19.49      2.71 o 
   0  10   7       58.16       54.06      4.01 o 
   1  10   7       20.10       18.14      2.81 o 
   2  10   7       34.45       36.09      3.35 o 
   0   0   8      605.15      644.92      7.73 o 
   1   0   8      670.61      638.62      6.88 o 
   2   0   8      409.86      317.17      4.36 o 
   3   0   8      295.63      378.49      4.11 o 
   4   0   8      221.24      210.01      3.89 o 
   5   0   8      360.57      347.06      5.14 o 
   6   0   8      157.81      158.48      5.78 o 
   7   0   8      170.90      184.14     15.30 o 
   8   0   8      100.41       97.24      5.44 o 
   9   0   8        2.01        3.36      1.94 o 
  10   0   8       71.57       68.90      7.86 o 
 -10   1   8       27.48       34.50      4.49 o 
  -9   1   8       31.53       23.34      3.36 o 
  -8   1   8       84.61       84.98      5.62 o 
  -7   1   8      137.19      134.30      5.66 o 
  -6   1   8      601.97      608.46      9.45 o 
  -5   1   8       68.87       59.88      1.84 o 
  -4   1   8       10.72       12.20      0.94 o 
  -3   1   8      485.93      458.22      4.97 o 
  -2   1   8      295.08      305.82      4.12 o 
  -1   1   8      180.38      195.69      4.26 o 
   0   1   8     1256.68     1185.55     10.97 o 
   1   1   8      189.50      198.84      3.13 o 
   2   1   8      306.66      322.06      4.87 o 
   3   1   8      483.96      444.95      5.65 o 
   4   1   8       11.52       11.52      1.03 o 
   5   1   8       67.75       56.26      2.97 o 
   6   1   8      602.79      602.00     19.22 o 
   7   1   8      139.29      145.96      5.85 o 
   8   1   8       83.59       88.64     10.37 o 
   9   1   8       31.83       28.96      3.66 o 
  10   1   8       27.60       25.02      6.57 o 
 -10   2   8        1.91        3.30      2.51 o 
  -9   2   8       15.45       15.61      2.90 o 
  -8   2   8       51.45       58.39      4.70 o 
  -7   2   8      196.61      194.60     10.29 o 
  -6   2   8      504.60      498.36      6.20 o 
  -5   2   8        3.14        2.94      0.77 o 
  -4   2   8      181.73      185.24      4.67 o 
  -3   2   8       22.72       32.02      1.58 o 
  -2   2   8      447.45      482.40      5.90 o 
  -1   2   8      916.63      924.92      8.93 o 
   0   2   8      234.10      258.77      3.60 o 
   1   2   8      920.79      913.07      9.08 o 
   2   2   8      435.77      476.26      5.77 o 
   3   2   8       22.08       34.42      1.59 o 
   4   2   8      191.47      196.37      3.49 o 
   5   2   8        3.02        2.55      0.76 o 
   6   2   8      516.17      510.30     14.89 o 
   7   2   8      198.04      205.73      7.06 o 
   8   2   8       50.50       54.72      4.45 o 
   9   2   8       15.71       14.50      5.53 o 
  10   2   8        1.95        0.89      3.89 o 
  -9   3   8       25.50       25.01      5.70 o 
  -8   3   8       47.63       49.04      4.39 o 
  -7   3   8      160.33      151.82      6.17 o 
  -6   3   8        4.08        3.48      0.96 o 
  -5   3   8      352.30      341.09      5.67 o 
  -4   3   8      161.75      178.40      3.61 o 
  -3   3   8      372.36      382.24      5.50 o 
  -2   3   8      561.47      569.69      6.94 o 
  -1   3   8      147.89      144.96      2.52 o 
   0   3   8     1013.15      951.15     12.23 o 
   1   3   8      145.38      145.47      3.39 o 
   2   3   8      557.87      564.64      6.67 o 
   3   3   8      381.89      397.25      5.38 o 
   4   3   8      166.23      169.80      3.43 o 
   5   3   8      349.96      326.00      6.10 o 
   6   3   8        4.27        7.44      2.07 o 
   7   3   8      161.05      151.37      6.03 o 
   8   3   8       48.23       53.84      8.90 o 
   9   3   8       25.06       23.98      3.39 o 
  -9   4   8       27.05       26.43      3.60 o 
  -8   4   8       16.99       16.84      2.87 o 
  -7   4   8       89.37       95.76      3.93 o 
  -6   4   8      368.08      369.85      6.18 o 
  -5   4   8      516.36      503.87      7.24 o 
  -4   4   8      399.53      388.47      5.97 o 
  -3   4   8      163.48      158.79      3.52 o 
  -2   4   8      407.20      413.24      5.96 o 
  -1   4   8      104.64      101.70      3.19 o 
   0   4   8     1406.75     1428.62     15.85 o 
   1   4   8      102.30      103.48      2.52 o 
   2   4   8      413.30      415.04      5.61 o 
   3   4   8      166.37      159.55      3.42 o 
   4   4   8      392.63      386.37      6.27 o 
   5   4   8      515.36      501.02     10.59 o 
   6   4   8      365.20      358.73      9.69 o 
   7   4   8       90.69       88.71      4.82 o 
   8   4   8       17.91       18.96      2.92 o 
   9   4   8       27.29       28.81      3.71 o 
  -8   5   8        2.44        1.14      1.70 o 
  -7   5   8       26.95       28.99      3.22 o 
  -6   5   8      176.51      187.82      4.77 o 
  -5   5   8        0.55        2.30      1.10 o 
  -4   5   8      775.60      772.02     12.55 o 
  -3   5   8      116.76      122.34      3.29 o 
  -2   5   8      261.17      251.38      4.45 o 
  -1   5   8      450.35      459.84      6.59 o 
   0   5   8      228.20      208.79      8.21 o 
   1   5   8      445.30      460.39      7.45 o 
   2   5   8      260.74      266.17      4.42 o 
   3   5   8      116.64      117.86      2.99 o 
   4   5   8      773.66      795.42      9.43 o 
   5   5   8        0.40        3.71      1.71 o 
   6   5   8      177.98      180.40      6.48 o 
   7   5   8       26.50       26.43      3.24 o 
   8   5   8        2.20       -0.92      1.62 o 
  -8   6   8       20.23       29.72      5.70 o 
  -7   6   8       21.01       29.61      2.81 o 
  -6   6   8      205.96      227.41      6.13 o 
  -5   6   8      101.21       97.12      4.02 o 
  -4   6   8      109.60      112.68      3.61 o 
  -3   6   8       44.68       49.39      2.64 o 
  -2   6   8       34.71       36.92      2.23 o 
  -1   6   8      388.08      378.64      6.29 o 
   0   6   8      162.09      151.01      6.09 o 
   1   6   8      394.27      378.50      7.07 o 
   2   6   8       34.49       37.88      3.45 o 
   3   6   8       44.49       46.67      3.42 o 
   4   6   8      107.90      116.67      3.84 o 
   5   6   8       98.71       94.36      6.74 o 
   6   6   8      204.33      210.38     10.37 o 
   7   6   8       20.93       27.82      4.66 o 
   8   6   8       20.86       23.67      4.84 o 
  -7   7   8       26.29       28.35      2.94 o 
  -6   7   8       32.01       37.64      3.25 o 
  -5   7   8      219.63      236.42      6.54 o 
  -4   7   8      109.40      104.44      4.34 o 
  -3   7   8      127.90      140.57      4.88 o 
  -2   7   8      127.22      122.32      4.51 o 
  -1   7   8       83.32       77.56      4.49 o 
   0   7   8        0.04        0.71      1.06 o 
   1   7   8       85.20       79.82      3.67 o 
   2   7   8      128.97      133.52      4.39 o 
   3   7   8      127.23      134.82      4.40 o 
   4   7   8      107.14      109.02      4.07 o 
   5   7   8      218.62      242.55     11.24 o 
   6   7   8       31.85       35.77      5.53 o 
   7   7   8       26.50       22.12      4.66 o 
  -6   8   8        2.72        5.79      2.06 o 
  -5   8   8       51.05       57.46      4.07 o 
  -4   8   8       20.02       16.68      2.42 o 
  -3   8   8        3.06        2.16      1.49 o 
  -2   8   8       82.18       85.75      4.41 o 
  -1   8   8       61.85       68.72      3.51 o 
   0   8   8      200.47      201.29      5.77 o 
   1   8   8       60.28       56.75      3.62 o 
   2   8   8       80.63       86.78      4.09 o 
   3   8   8        3.23        3.55      1.45 o 
   4   8   8       20.93       14.69      3.97 o 
   5   8   8       52.92       62.72      7.08 o 
   6   8   8        2.83        2.07      2.76 o 
  -4   9   8       26.92       24.58      3.33 o 
  -3   9   8       10.22        8.05      2.11 o 
  -2   9   8       37.35       37.16      3.37 o 
  -1   9   8       87.85       93.63      5.63 o 
   0   9   8        3.79        2.57      1.56 o 
   1   9   8       89.69       90.30      4.62 o 
   2   9   8       37.97       45.47      3.49 o 
   3   9   8       10.30       11.60      2.11 o 
   4   9   8       26.46       29.37      5.18 o 
  -2  10   8        0.67        0.54      1.72 o 
  -1  10   8       51.16       49.34      4.88 o 
   0  10   8       35.73       34.80      4.13 o 
   1  10   8       51.42       58.78      4.22 o 
   2  10   8        0.82       -0.74      1.52 o 
   1   0   9      695.32      682.84      6.85 o 
   2   0   9       44.44       58.70      1.88 o 
   3   0   9      142.46      174.55      3.31 o 
   4   0   9      474.91      461.33      6.15 o 
   5   0   9       86.17       73.17      4.76 o 
   6   0   9      509.68      492.03     10.89 o 
   7   0   9        2.75        3.72      1.70 o 
   8   0   9      129.21      107.64      6.14 o 
   9   0   9       33.28       27.22      6.31 o 
  -9   1   9       34.39       38.57      4.13 o 
  -8   1   9       48.62       47.68      7.78 o 
  -7   1   9       61.45       53.58      4.28 o 
  -6   1   9       38.46       38.85      2.84 o 
  -5   1   9       55.63       53.45      2.51 o 
  -4   1   9      419.69      405.86      5.84 o 
  -3   1   9      205.85      218.00      3.17 o 
  -2   1   9     1069.20     1120.73     13.14 o 
  -1   1   9      278.56      278.55      4.93 o 
   0   1   9     3179.41     3287.16     41.36 o 
   1   1   9      267.70      260.62      4.45 o 
   2   1   9     1090.35     1146.77     11.16 o 
   3   1   9      198.98      209.12      4.54 o 
   4   1   9      425.08      410.93      6.75 o 
   5   1   9       57.54       54.92      2.84 o 
   6   1   9       40.76       36.13      3.63 o 
   7   1   9       59.41       45.12      3.91 o 
   8   1   9       48.16       50.07      4.31 o 
   9   1   9       33.97       34.42      3.89 o 
  -9   2   9       11.03       11.48      2.65 o 
  -8   2   9       12.32       11.44      2.56 o 
  -7   2   9      376.35      364.42     10.55 o 
  -6   2   9      221.22      234.51      5.09 o 
  -5   2   9      540.85      547.17      7.44 o 
  -4   2   9      601.27      593.26      6.59 o 
  -3   2   9        2.62        1.71      0.66 o 
  -2   2   9      235.50      236.24      3.90 o 
  -1   2   9      110.75      104.92      3.62 o 
   0   2   9      210.76      234.90      3.51 o 
   1   2   9      110.01      105.32      2.36 o 
   2   2   9      243.97      245.49      3.87 o 
   3   2   9        2.06        2.33      0.90 o 
   4   2   9      607.54      590.73     10.55 o 
   5   2   9      530.46      527.11      7.62 o 
   6   2   9      222.97      220.38      6.96 o 
   7   2   9      370.39      351.00      9.46 o 
   8   2   9       12.78       11.10      2.56 o 
   9   2   9       11.45       14.11      2.78 o 
  -9   3   9        6.62        6.49      2.31 o 
  -8   3   9        6.08        8.72      2.38 o 
  -7   3   9       10.45        5.75      3.28 o 
  -6   3   9       55.56       56.27      3.09 o 
  -5   3   9      156.33      154.30      3.62 o 
  -4   3   9      100.45      111.43      2.94 o 
  -3   3   9      390.59      386.74      6.69 o 
  -2   3   9       35.84       24.19      1.52 o 
  -1   3   9     1539.77     1486.82     13.92 o 
   0   3   9       19.58       22.57      1.61 o 
   1   3   9     1551.89     1482.80     13.90 o 
   2   3   9       35.29       27.47      2.04 o 
   3   3   9      389.12      385.42      5.49 o 
   4   3   9      101.54      108.29      2.81 o 
   5   3   9      158.95      160.66      4.20 o 
   6   3   9       55.42       58.11      5.27 o 
   7   3   9       10.43        7.08      2.19 o 
   8   3   9        6.60        7.56      2.42 o 
   9   3   9        6.34        1.26      1.94 o 
  -9   4   9        3.85        4.69      2.45 o 
  -8   4   9       47.35       45.38      5.70 o 
  -7   4   9       75.85       79.09      4.97 o 
  -6   4   9      403.41      398.30      6.56 o 
  -5   4   9      305.31      297.67      6.59 o 
  -4   4   9       77.26       81.01      2.77 o 
  -3   4   9      292.25      285.16      5.02 o 
  -2   4   9       80.52       76.25      2.84 o 
  -1   4   9      233.51      214.19      3.49 o 
   0   4   9       48.54       46.34      2.24 o 
   1   4   9      237.65      214.07      3.78 o 
   2   4   9       81.00       75.74      2.82 o 
   3   4   9      295.66      301.29      4.86 o 
   4   4   9       79.03       88.88      2.69 o 
   5   4   9      308.41      298.73      7.83 o 
   6   4   9      402.93      396.02      9.91 o 
   7   4   9       76.55       75.28      5.18 o 
   8   4   9       46.59       45.27      6.05 o 
   9   4   9        4.20        5.78      2.28 o 
  -8   5   9       37.09       42.93      6.39 o 
  -7   5   9       57.71       63.58      4.94 o 
  -6   5   9        9.16       10.04      1.53 o 
  -5   5   9      437.29      458.08     11.41 o 
  -4   5   9       68.66       73.23      2.98 o 
  -3   5   9      106.14       97.16      3.07 o 
  -2   5   9      383.49      397.93      6.30 o 
  -1   5   9      162.20      140.71      3.69 o 
   0   5   9      135.26      121.31      3.58 o 
   1   5   9      164.99      145.29      5.65 o 
   2   5   9      385.70      397.58      5.84 o 
   3   5   9      104.93      103.80      2.89 o 
   4   5   9       68.81       73.06      2.65 o 
   5   5   9      439.17      442.70     10.09 o 
   6   5   9        9.74       13.07      2.85 o 
   7   5   9       57.63       65.26      4.94 o 
   8   5   9       36.90       37.54      4.08 o 
  -8   6   9       27.00       25.23      5.53 o 
  -7   6   9       76.49       89.67      5.31 o 
  -6   6   9       17.73       18.59      2.33 o 
  -5   6   9      239.26      257.43      5.49 o 
  -4   6   9       32.39       33.49      2.72 o 
  -3   6   9       57.26       64.13      3.04 o 
  -2   6   9       80.64       74.58      3.59 o 
  -1   6   9       93.65       99.48      3.84 o 
   0   6   9       92.20      104.05      5.90 o 
   1   6   9       95.95      102.98      5.70 o 
   2   6   9       78.30       73.72      3.12 o 
   3   6   9       55.42       60.92      3.26 o 
   4   6   9       32.17       29.13      2.36 o 
   5   6   9      243.00      264.88     11.24 o 
   6   6   9       17.72       10.71      3.28 o 
   7   6   9       76.95       69.29      7.26 o 
   8   6   9       26.70       23.50      4.84 o 
  -7   7   9       22.11       26.55      2.95 o 
  -6   7   9      111.42      114.61      6.84 o 
  -5   7   9       71.80       77.05      5.90 o 
  -4   7   9      139.40      141.33      7.85 o 
  -3   7   9       94.08       94.24      4.52 o 
  -2   7   9       23.81       26.54      2.66 o 
  -1   7   9       25.29       25.83      2.55 o 
   0   7   9        3.38        1.94      1.11 o 
   1   7   9       24.18       28.55      2.42 o 
   2   7   9       24.54       25.83      2.44 o 
   3   7   9       97.34      103.51      3.90 o 
   4   7   9      140.88      157.41      5.83 o 
   5   7   9       72.00       81.39      7.60 o 
   6   7   9      111.89      123.05      8.47 o 
   7   7   9       22.71       21.77      4.66 o 
  -6   8   9       82.78       92.10      5.22 o 
  -5   8   9        9.19       12.67      2.31 o 
  -4   8   9       24.61       27.92      2.92 o 
  -3   8   9       23.73       22.72      2.83 o 
  -2   8   9        6.45        6.32      1.80 o 
  -1   8   9       94.64       96.14      4.83 o 
   0   8   9       34.72       35.31     10.28 o 
   1   8   9       93.36       99.33      5.25 o 
   2   8   9        6.61        8.25      1.79 o 
   3   8   9       23.87       24.42      2.52 o 
   4   8   9       23.61       24.53      4.66 o 
   5   8   9        8.66        9.33      3.63 o 
   6   8   9       82.85       84.33      8.47 o 
  -4   9   9       19.12       17.86      2.66 o 
  -3   9   9       18.27       20.26      2.79 o 
  -2   9   9       70.59       67.10      4.44 o 
  -1   9   9       11.55       13.44      2.80 o 
   0   9   9       52.02       52.69      4.69 o 
   1   9   9       11.03       11.35      2.06 o 
   2   9   9       71.63       77.16      4.91 o 
   3   9   9       18.85       22.60      2.72 o 
   4   9   9       19.74       17.10      4.32 o 
  -1  10   9        5.13       12.22      3.02 o 
   0  10   9       42.52       41.74      4.58 o 
   1  10   9        4.82        5.13      2.32 o 
   0   0  10      680.91      721.95     10.41 o 
   1   0  10       23.43       30.04      1.21 o 
   2   0  10     2409.81     2360.24     20.84 o 
   3   0  10        0.16        0.08      0.54 o 
   4   0  10      186.25      174.50      3.59 o 
   5   0  10       39.50       32.96      2.57 o 
   6   0  10        0.93       -0.37      1.37 o 
   7   0  10        1.77        1.02      1.57 o 
   8   0  10        3.04       53.38      7.08 o 
   9   0  10        0.45        1.15      1.78 o 
  -9   1  10       15.86       14.71      2.93 o 
  -8   1  10       40.36       32.80      3.97 o 
  -7   1  10      154.88      148.82      6.22 o 
  -6   1  10      190.13      202.17      5.23 o 
  -5   1  10      193.39      182.02      5.56 o 
  -4   1  10       12.18       10.66      1.19 o 
  -3   1  10       88.32       76.50      2.33 o 
  -2   1  10      282.42      326.38      4.95 o 
  -1   1  10       16.75       18.96      1.60 o 
   0   1  10       41.23       42.64      3.19 o 
   1   1  10       17.38       20.45      2.00 o 
   2   1  10      291.21      332.84      4.81 o 
   3   1  10       84.23       74.19      2.24 o 
   4   1  10       14.91       13.30      1.26 o 
   5   1  10      193.95      176.22      4.24 o 
   6   1  10      187.79      199.34      7.43 o 
   7   1  10      154.78      153.51      7.78 o 
   8   1  10       40.21       37.35      3.84 o 
   9   1  10       16.04       16.99      3.02 o 
  -9   2  10       29.77       39.58      4.75 o 
  -8   2  10       10.05       13.91      2.75 o 
  -7   2  10       26.43       22.02      3.11 o 
  -6   2  10        9.18       10.22      1.38 o 
  -5   2  10       49.57       46.47      2.41 o 
  -4   2  10       38.17       36.87      2.25 o 
  -3   2  10       10.20       11.96      1.14 o 
  -2   2  10      100.31      117.81      3.39 o 
  -1   2  10     1281.92     1316.74     12.39 o 
   0   2  10      396.91      387.64      5.64 o 
   1   2  10     1296.55     1336.91     12.72 o 
   2   2  10      102.54      123.78      2.75 o 
   3   2  10        9.50       11.76      1.10 o 
   4   2  10       39.39       40.24      3.59 o 
   5   2  10       48.81       45.85      2.12 o 
   6   2  10        9.69       11.22      2.26 o 
   7   2  10       28.37       24.68      3.46 o 
   8   2  10        9.73       12.85      2.59 o 
   9   2  10       30.57       33.80      6.39 o 
  -9   3  10        5.13        7.06      2.50 o 
  -8   3  10        7.75       14.09      3.20 o 
  -7   3  10       11.31        7.78      2.19 o 
  -6   3  10       52.01       48.81      2.62 o 
  -5   3  10      104.47      107.87      3.28 o 
  -4   3  10      446.71      446.17      8.09 o 
  -3   3  10       41.40       41.16      2.10 o 
  -2   3  10      263.51      269.29      4.59 o 
  -1   3  10      109.41      110.98      3.36 o 
   0   3  10        7.29        5.35      0.88 o 
   1   3  10      106.62      100.70      2.51 o 
   2   3  10      268.04      272.26      4.38 o 
   3   3  10       41.26       39.30      1.98 o 
   4   3  10      446.33      439.32      6.28 o 
   5   3  10      109.88      115.56      6.54 o 
   6   3  10       48.63       48.22      6.57 o 
   7   3  10       10.49       12.29      2.48 o 
   8   3  10        7.71        7.77      2.31 o 
   9   3  10        5.19        7.64      3.89 o 
  -8   4  10        5.09        4.40      2.14 o 
  -7   4  10       43.99       43.80      4.09 o 
  -6   4  10       91.25       79.49      3.40 o 
  -5   4  10      182.13      171.40      6.34 o 
  -4   4  10      220.43      222.98      4.56 o 
  -3   4  10       49.28       38.29      2.24 o 
  -2   4  10      149.44      134.64      3.39 o 
  -1   4  10       65.38       68.35      3.54 o 
   0   4  10     1960.11     1950.30     20.79 o 
   1   4  10       67.62       65.66      2.17 o 
   2   4  10      151.74      138.74      3.16 o 
   3   4  10       49.13       46.05      2.22 o 
   4   4  10      217.89      222.20      4.32 o 
   5   4  10      180.55      177.99      6.05 o 
   6   4  10       92.22       86.68      4.58 o 
   7   4  10       44.38       46.44      4.15 o 
   8   4  10        4.24        8.67      2.28 o 
  -8   5  10       26.09       20.95      3.36 o 
  -7   5  10       22.18       19.89      2.99 o 
  -6   5  10       62.83       61.54      3.74 o 
  -5   5  10       18.66       20.58      1.92 o 
  -4   5  10       58.38       62.82      3.00 o 
  -3   5  10      240.35      243.53      4.94 o 
  -2   5  10       23.49       21.92      1.77 o 
  -1   5  10      125.40      131.56      5.18 o 
   0   5  10      164.52      152.54      4.12 o 
   1   5  10      123.59      128.70      3.78 o 
   2   5  10       21.62       21.63      1.92 o 
   3   5  10      240.48      231.25      4.51 o 
   4   5  10       53.80       58.97      3.01 o 
   5   5  10       18.66       16.24      3.46 o 
   6   5  10       64.95       55.45      4.39 o 
   7   5  10       20.88       23.69      3.24 o 
   8   5  10       25.79       26.17      3.57 o 
  -7   6  10        6.98        8.81      3.63 o 
  -6   6  10       13.40       15.20      2.19 o 
  -5   6  10       68.09       63.06      3.27 o 
  -4   6  10      335.28      325.66      6.25 o 
  -3   6  10      115.31      133.74      3.85 o 
  -2   6  10        2.71        2.06      1.16 o 
  -1   6  10      295.08      297.46      9.08 o 
   0   6  10        0.82        4.29      1.99 o 
   1   6  10      297.62      305.84      6.38 o 
   2   6  10        2.49        3.65      1.19 o 
   3   6  10      113.78      124.86      7.27 o 
   4   6  10      334.44      333.18      6.87 o 
   5   6  10       67.15       62.73      6.39 o 
   6   6  10       13.03       10.71      3.28 o 
   7   6  10        7.04        7.77      3.46 o 
  -6   7  10        3.48        5.51      2.86 o 
  -5   7  10       49.50       59.98      4.96 o 
  -4   7  10        1.08        1.73      1.59 o 
  -3   7  10       42.88       43.48      3.24 o 
  -2   7  10        4.29        4.09      1.55 o 
  -1   7  10       67.98       61.95      4.60 o 
   0   7  10       50.05       41.92      3.84 o 
   1   7  10       68.99       63.81      3.60 o 
   2   7  10        4.38        2.47      1.21 o 
   3   7  10       39.48       35.03      3.13 o 
   4   7  10        1.25        5.32      1.82 o 
   5   7  10       47.90       47.00      5.87 o 
   6   7  10        3.33        4.84      2.94 o 
  -5   8  10       13.29       16.68      3.89 o 
  -4   8  10       50.46       51.71      3.85 o 
  -3   8  10       24.85       20.55      3.66 o 
  -2   8  10       63.49       66.01      4.21 o 
  -1   8  10       39.81       34.41      4.75 o 
   0   8  10       46.35       38.75      6.48 o 
   1   8  10       39.52       31.28      6.05 o 
   2   8  10       62.31       68.50      5.15 o 
   3   8  10       24.59       22.67      2.55 o 
   4   8  10       51.32       63.24      7.08 o 
   5   8  10       13.08       13.99      4.15 o 
  -3   9  10        1.58        0.85      1.63 o 
  -2   9  10       24.33       24.50      2.90 o 
  -1   9  10       31.66       23.84      3.44 o 
   0   9  10       11.13       11.48      2.65 o 
   1   9  10       32.08       26.69      3.57 o 
   2   9  10       24.09       26.87      2.87 o 
   3   9  10        1.71        1.18      1.28 o 
   1   0  11        0.13        0.00      0.38 o 
   2   0  11       92.92       85.91      2.80 o 
   3   0  11        6.09        8.19      1.34 o 
   4   0  11      169.71      157.00      5.33 o 
   5   0  11        0.12       -0.27      0.75 o 
   6   0  11      454.07      451.47     14.02 o 
   7   0  11       59.65       58.61      4.57 o 
   8   0  11       84.55       89.52      6.03 o 
   9   0  11        0.61        0.99      1.89 o 
  -9   1  11       45.63       46.62      4.70 o 
  -8   1  11       11.84        9.80      2.53 o 
  -7   1  11       81.45       66.69      4.89 o 
  -6   1  11       28.68       28.53      2.46 o 
  -5   1  11       42.12       41.69      3.12 o 
  -4   1  11       17.26       20.38      1.58 o 
  -3   1  11      184.77      171.08      3.67 o 
  -2   1  11       14.39       14.72      1.29 o 
  -1   1  11      447.53      430.86      7.03 o 
   0   1  11      991.19      978.35     11.27 o 
   1   1  11      437.78      434.22      5.69 o 
   2   1  11       15.24       16.18      1.32 o 
   3   1  11      186.97      182.57      3.62 o 
   4   1  11       16.20       15.72      1.39 o 
   5   1  11       42.38       42.11      2.21 o 
   6   1  11       29.03       28.51      3.19 o 
   7   1  11       81.38       76.85      5.11 o 
   8   1  11       12.02        9.85      3.80 o 
   9   1  11       44.68       41.11      4.39 o 
  -9   2  11       19.38       23.30      3.54 o 
  -8   2  11        9.52        7.20      2.94 o 
  -7   2  11      103.35      120.77      7.60 o 
  -6   2  11       87.90       81.06      3.06 o 
  -5   2  11      613.27      623.42      8.43 o 
  -4   2  11       56.74       55.34      2.50 o 
  -3   2  11      138.60      127.42      4.23 o 
  -2   2  11      129.88      125.66      4.61 o 
  -1   2  11       85.34       81.27      6.28 o 
   0   2  11      412.72      394.53     10.32 o 
   1   2  11       87.28       84.22      3.38 o 
   2   2  11      129.44      119.21      2.85 o 
   3   2  11      148.66      136.07      3.30 o 
   4   2  11       56.13       54.00      2.45 o 
   5   2  11      603.77      609.59     12.90 o 
   6   2  11       87.69       79.63      4.26 o 
   7   2  11      101.88      102.76      5.22 o 
   8   2  11        9.51       13.28      2.85 o 
   9   2  11       19.84       32.98      4.01 o 
  -9   3  11        7.34        9.05      2.65 o 
  -8   3  11        8.44        9.25      3.80 o 
  -7   3  11        6.57        5.43      1.94 o 
  -6   3  11       42.81       41.24      2.52 o 
  -5   3  11       10.70       11.65      1.52 o 
  -4   3  11      120.07      124.57      4.35 o 
  -3   3  11       27.82       29.53      2.00 o 
  -2   3  11       74.48       80.74      3.43 o 
  -1   3  11      433.49      402.05      9.29 o 
   0   3  11      322.55      341.30      7.83 o 
   1   3  11      430.11      404.41      5.59 o 
   2   3  11       78.94       85.06      2.53 o 
   3   3  11       25.62       26.99      2.16 o 
   4   3  11      119.29      127.55      3.27 o 
   5   3  11       10.86        9.85      2.73 o 
   6   3  11       42.66       41.57      3.72 o 
   7   3  11        7.41        6.63      2.11 o 
   8   3  11        8.06       10.95      2.56 o 
   9   3  11        7.31        6.84      2.49 o 
  -8   4  11       46.23       48.81      4.58 o 
  -7   4  11       17.11       14.51      2.87 o 
  -6   4  11      187.25      192.67      5.41 o 
  -5   4  11       72.58       75.31      5.18 o 
  -4   4  11      235.67      222.92      5.61 o 
  -3   4  11        0.29        0.44      1.02 o 
  -2   4  11      106.57      109.61      3.49 o 
  -1   4  11       18.73       16.74      2.26 o 
   0   4  11        4.62        5.21      1.65 o 
   1   4  11       19.08       17.10      1.41 o 
   2   4  11      108.59      105.55      5.06 o 
   3   4  11        0.41        0.77      0.76 o 
   4   4  11      241.15      229.87      4.55 o 
   5   4  11       72.07       80.15      7.60 o 
   6   4  11      185.39      187.62      6.72 o 
   7   4  11       17.10       17.71      2.93 o 
   8   4  11       45.91       52.43      4.69 o 
  -8   5  11       27.66       22.01      3.52 o 
  -7   5  11        0.60        2.38      1.94 o 
  -6   5  11        0.76        0.57      1.26 o 
  -5   5  11       44.51       46.94      3.57 o 
  -4   5  11       94.29      104.57      3.47 o 
  -3   5  11       11.98       11.77      1.53 o 
  -2   5  11      185.22      190.06      4.40 o 
  -1   5  11      235.71      224.48      6.89 o 
   0   5  11        6.82        3.11      1.59 o 
   1   5  11      237.24      233.52      8.01 o 
   2   5  11      182.55      194.59      4.83 o 
   3   5  11       12.54       13.17      1.77 o 
   4   5  11       92.34       95.45      3.17 o 
   5   5  11       44.46       44.28      3.79 o 
   6   5  11        0.89        2.59      1.71 o 
   7   5  11        0.52       -0.22      1.74 o 
   8   5  11       28.64       26.99      7.43 o 
  -7   6  11      117.20      129.61      9.50 o 
  -6   6  11       23.87       36.92      5.24 o 
  -5   6  11       72.15       85.82      4.23 o 
  -4   6  11       60.07       54.58      3.24 o 
  -3   6  11       40.77       45.68      2.76 o 
  -2   6  11       95.23       89.55      4.00 o 
  -1   6  11       13.61        8.81      2.11 o 
   0   6  11      137.54      135.12      5.61 o 
   1   6  11       14.17       15.14      2.94 o 
   2   6  11       94.72       93.82      6.81 o 
   3   6  11       44.19       50.21      3.36 o 
   4   6  11       59.04       54.46      3.25 o 
   5   6  11       74.67       85.19      6.57 o 
   6   6  11       24.20       35.25      5.36 o 
   7   6  11      117.58      132.72      8.81 o 
  -6   7  11        2.01       -0.48      1.82 o 
  -5   7  11        8.43        5.10      1.80 o 
  -4   7  11       13.67       15.35      2.29 o 
  -3   7  11       42.25       36.43      4.92 o 
  -2   7  11        8.77        9.50      1.89 o 
  -1   7  11        0.52        0.28      1.37 o 
   0   7  11       29.56       26.50      3.29 o 
   1   7  11        0.17        2.02      1.65 o 
   2   7  11        8.19        4.59      1.49 o 
   3   7  11       42.46       38.43      2.95 o 
   4   7  11       13.83       16.06      2.56 o 
   5   7  11        8.66       12.96      3.63 o 
   6   7  11        2.02        3.97      2.94 o 
  -5   8  11       25.24       27.17      3.12 o 
  -4   8  11        7.29        9.69      2.15 o 
  -3   8  11       30.99       34.22      3.16 o 
  -2   8  11       24.61       18.09      2.44 o 
  -1   8  11       17.14       16.90      2.90 o 
   0   8  11        1.57        1.90      3.89 o 
   1   8  11       17.51       16.09      2.82 o 
   2   8  11       25.29       20.26      3.10 o 
   3   8  11       30.37       31.40      2.95 o 
   4   8  11        6.53       10.88      3.46 o 
   5   8  11       24.73       26.26      5.18 o 
  -3   9  11        2.19        4.64      3.18 o 
  -2   9  11       52.37       41.47      5.87 o 
  -1   9  11       18.48       14.44      2.90 o 
   0   9  11       20.42       25.99      3.57 o 
   1   9  11       18.67       16.44      3.02 o 
   2   9  11       52.88       59.52      5.04 o 
   3   9  11        2.16        1.35      1.87 o 
   0   0  12      606.58      586.11      9.37 o 
   1   0  12      322.08      325.59      5.00 o 
   2   0  12      545.06      538.13      7.03 o 
   3   0  12       62.44       73.57      2.49 o 
   4   0  12      167.89      165.59      3.78 o 
   5   0  12      285.61      266.75      5.01 o 
   6   0  12       86.52       88.70      5.44 o 
   7   0  12        9.68       11.79      2.56 o 
   8   0  12       82.40       72.30      5.39 o 
   9   0  12        5.86        3.88      2.14 o 
  -9   1  12       26.11       24.27      3.64 o 
  -8   1  12       73.15       69.89      5.31 o 
  -7   1  12      129.30      127.54      5.85 o 
  -6   1  12      119.15      144.16      7.17 o 
  -5   1  12      390.84      363.94      6.08 o 
  -4   1  12      318.29      318.10      5.50 o 
  -3   1  12      108.57      103.02      2.96 o 
  -2   1  12       65.55       63.40      2.34 o 
  -1   1  12       18.12       16.87      1.34 o 
   0   1  12      403.93      414.14      9.69 o 
   1   1  12       18.51       17.90      1.30 o 
   2   1  12       62.27       62.36      2.20 o 
   3   1  12      108.96      103.36      2.85 o 
   4   1  12      318.40      320.45      5.35 o 
   5   1  12      397.42      364.66      6.27 o 
   6   1  12      115.67      131.94      5.55 o 
   7   1  12      129.74      119.32      5.61 o 
   8   1  12       74.40       80.70      5.62 o 
   9   1  12       25.44       23.88      3.57 o 
  -8   2  12        0.19        0.63      1.74 o 
  -7   2  12       69.66       71.79      5.19 o 
  -6   2  12       11.56        9.81      1.47 o 
  -5   2  12      186.42      176.86      9.06 o 
  -4   2  12       75.62       81.45      2.86 o 
  -3   2  12      163.40      175.64      4.65 o 
  -2   2  12      204.46      199.67      5.74 o 
  -1   2  12      547.86      539.37      8.53 o 
   0   2  12        0.12       -0.17      0.86 o 
   1   2  12      554.94      542.08      6.87 o 
   2   2  12      201.62      205.31      3.95 o 
   3   2  12      161.61      177.56      3.75 o 
   4   2  12       73.21       73.13      2.60 o 
   5   2  12      186.21      165.65      4.02 o 
   6   2  12       12.08       10.82      2.24 o 
   7   2  12       67.64       63.61      7.17 o 
   8   2  12        0.24        3.80      3.11 o 
  -8   3  12       21.74       21.70      3.36 o 
  -7   3  12       49.44       41.03      4.09 o 
  -6   3  12       18.99       18.47      1.89 o 
  -5   3  12       81.63       87.77      3.59 o 
  -4   3  12      401.11      387.45      7.54 o 
  -3   3  12      153.95      159.38      4.55 o 
  -2   3  12      459.01      467.31      8.16 o 
  -1   3  12      160.24      156.87      4.42 o 
   0   3  12      140.29      132.75      4.88 o 
   1   3  12      158.02      157.65      3.37 o 
   2   3  12      462.65      486.39      6.67 o 
   3   3  12      151.39      147.35      4.59 o 
   4   3  12      403.93      391.82     10.47 o 
   5   3  12       81.51       85.06      3.40 o 
   6   3  12       20.37       17.54      2.61 o 
   7   3  12       48.07       48.15      4.20 o 
   8   3  12       22.26       21.82      3.34 o 
  -8   4  12       10.40       12.17      2.80 o 
  -7   4  12       39.49       32.31      3.85 o 
  -6   4  12       47.80       48.35      2.90 o 
  -5   4  12       35.16       43.62      3.11 o 
  -4   4  12      217.69      227.63      5.82 o 
  -3   4  12       19.46       21.05      2.12 o 
  -2   4  12       59.74       61.59      3.33 o 
  -1   4  12       10.32        8.51      1.82 o 
   0   4  12      783.12      791.47     14.08 o 
   1   4  12        9.78        9.46      1.51 o 
   2   4  12       60.83       56.83      2.35 o 
   3   4  12       18.31       21.03      2.37 o 
   4   4  12      220.54      222.48      6.54 o 
   5   4  12       35.87       34.20      3.27 o 
   6   4  12       47.90       55.94      4.39 o 
   7   4  12       40.23       39.73      3.97 o 
   8   4  12        9.65       11.56      3.20 o 
  -7   5  12        7.21        4.77      2.76 o 
  -6   5  12      104.57      100.39      4.25 o 
  -5   5  12       19.15       23.40      2.50 o 
  -4   5  12       59.28       60.57      3.61 o 
  -3   5  12      350.11      337.49      6.34 o 
  -2   5  12       77.18       83.76      3.58 o 
  -1   5  12      166.75      155.84      5.85 o 
   0   5  12       70.82       66.18      4.38 o 
   1   5  12      168.56      170.78      5.92 o 
   2   5  12       80.32       88.81      3.30 o 
   3   5  12      352.82      341.61      6.80 o 
   4   5  12       62.08       60.09      2.91 o 
   5   5  12       17.98       21.71      3.20 o 
   6   5  12      102.40       97.18     10.02 o 
   7   5  12        7.56        5.14      3.02 o 
  -6   6  12       58.72       67.23      4.23 o 
  -5   6  12       15.48       18.17      2.36 o 
  -4   6  12       39.18       42.21      3.21 o 
  -3   6  12       26.18       26.12      2.21 o 
  -2   6  12       47.84       42.66      4.84 o 
  -1   6  12      310.06      304.03      8.73 o 
   0   6  12       10.88       13.58      2.38 o 
   1   6  12      305.66      292.20      8.36 o 
   2   6  12       46.76       49.24      4.58 o 
   3   6  12       27.96       25.81      2.43 o 
   4   6  12       39.94       41.77      2.99 o 
   5   6  12       15.60       19.35      3.80 o 
   6   6  12       59.41       66.87      6.91 o 
  -6   7  12        1.34       -0.10      1.95 o 
  -5   7  12      109.75      129.77      6.34 o 
  -4   7  12        1.22        1.21      1.50 o 
  -3   7  12       22.09       24.17      2.74 o 
  -2   7  12       51.92       52.72      7.34 o 
  -1   7  12       59.03       54.65      4.57 o 
   0   7  12        5.72        7.36      3.80 o 
   1   7  12       60.54       43.59      4.08 o 
   2   7  12       51.98       43.17      6.13 o 
   3   7  12       22.22       29.54      3.22 o 
   4   7  12        1.33       -1.99      1.33 o 
   5   7  12      110.97      113.89      7.95 o 
   6   7  12        1.17       -0.69      2.42 o 
  -4   8  12        9.01       13.01      2.39 o 
  -3   8  12       39.22       33.11      3.28 o 
  -2   8  12       48.83       49.20      4.65 o 
  -1   8  12       11.14       11.64      2.68 o 
   0   8  12       46.93       55.80      7.78 o 
   1   8  12       11.58       12.42      2.68 o 
   2   8  12       48.29       42.21      5.10 o 
   3   8  12       39.09       37.84      9.50 o 
   4   8  12        8.84       15.38      3.97 o 
  -2   9  12       16.73       17.85      3.28 o 
  -1   9  12        7.84        6.83      2.41 o 
   0   9  12       46.14       42.25      4.55 o 
   1   9  12        7.66        7.47      2.61 o 
   2   9  12       16.75       13.98      4.41 o 
   1   0  13      355.47      374.75      5.58 o 
   2   0  13       23.10       22.55      1.95 o 
   3   0  13        0.01        1.91      0.82 o 
   4   0  13      183.52      162.89      3.83 o 
   5   0  13        3.95        5.89      1.21 o 
   6   0  13      372.71      356.83      9.46 o 
   7   0  13       38.67       36.67      4.75 o 
   8   0  13       21.15       23.81      3.42 o 
  -8   1  13       18.17       16.75      3.05 o 
  -7   1  13       44.34       33.64      3.69 o 
  -6   1  13       54.43       52.17      3.75 o 
  -5   1  13       18.86       24.10      1.93 o 
  -4   1  13      106.65       91.10      3.03 o 
  -3   1  13       55.67       55.90      2.53 o 
  -2   1  13      497.37      494.73      6.99 o 
  -1   1  13       37.98       41.02      2.13 o 
   0   1  13      303.92      276.16      8.04 o 
   1   1  13       34.72       39.52      2.27 o 
   2   1  13      501.89      496.88      6.79 o 
   3   1  13       53.56       54.33      2.42 o 
   4   1  13      104.54       91.43      4.84 o 
   5   1  13       18.86       27.11      3.86 o 
   6   1  13       51.80       46.45      3.94 o 
   7   1  13       45.92       37.53      3.85 o 
   8   1  13       17.64       15.71      3.02 o 
  -8   2  13        0.54        0.99      1.91 o 
  -7   2  13      148.90      153.75     14.26 o 
  -6   2  13        4.20        3.90      1.16 o 
  -5   2  13      301.20      302.20      5.78 o 
  -4   2  13       23.94       21.85      1.89 o 
  -3   2  13      270.93      263.26      5.09 o 
  -2   2  13      852.81      856.27     11.97 o 
  -1   2  13        1.96        1.48      1.06 o 
   0   2  13      453.80      398.80      8.87 o 
   1   2  13        2.09        2.09      1.07 o 
   2   2  13      840.40      819.15      9.64 o 
   3   2  13      270.15      262.56      4.80 o 
   4   2  13       23.08       21.52      2.54 o 
   5   2  13      298.13      297.76      5.42 o 
   6   2  13        4.09        5.85      2.03 o 
   7   2  13      150.49      149.40      6.39 o 
   8   2  13        0.55       -0.91      1.74 o 
  -8   3  13       39.18       38.29      4.15 o 
  -7   3  13       21.17       15.20      2.75 o 
  -6   3  13       66.77       65.28      3.30 o 
  -5   3  13        5.90        7.55      1.46 o 
  -4   3  13       68.41       67.76      3.66 o 
  -3   3  13       34.45       26.62      2.56 o 
  -2   3  13      105.99      104.22      3.72 o 
  -1   3  13      769.12      775.13     36.48 o 
   0   3  13       44.99       51.13      4.41 o 
   1   3  13      771.14      767.50     11.06 o 
   2   3  13      104.18       98.12      3.14 o 
   3   3  13       34.26       30.24      2.92 o 
   4   3  13       65.74       68.81      2.79 o 
   5   3  13        5.39        7.02      1.52 o 
   6   3  13       67.07       61.44      7.95 o 
   7   3  13       20.30       26.94      8.03 o 
   8   3  13       39.40       40.24      6.48 o 
  -7   4  13        0.64       -0.16      1.99 o 
  -6   4  13       63.52       64.82      3.45 o 
  -5   4  13       56.63       62.09      3.77 o 
  -4   4  13      199.09      192.73      5.44 o 
  -3   4  13      158.27      142.98      4.65 o 
  -2   4  13      157.92      153.68      4.74 o 
  -1   4  13      373.94      392.13      9.41 o 
   0   4  13       10.07        7.46      1.89 o 
   1   4  13      374.37      397.44      9.77 o 
   2   4  13      158.13      160.84      5.07 o 
   3   4  13      157.51      150.38      3.81 o 
   4   4  13      194.40      192.32      4.37 o 
   5   4  13       55.31       50.94      4.03 o 
   6   4  13       63.37       61.13      4.58 o 
   7   4  13        0.52        0.20      1.78 o 
  -7   5  13       32.26       35.45      9.42 o 
  -6   5  13        4.02        3.23      1.60 o 
  -5   5  13       45.84       48.04      3.51 o 
  -4   5  13       50.51       65.01     13.21 o 
  -3   5  13      124.19      111.12      4.34 o 
  -2   5  13       22.16       21.67      2.79 o 
  -1   5  13       61.61       58.21      4.31 o 
   0   5  13      272.43      267.21     14.35 o 
   1   5  13       63.16       70.59      4.32 o 
   2   5  13       22.92       18.04      3.63 o 
   3   5  13      123.12      127.17      6.16 o 
   4   5  13       49.65       56.03      3.32 o 
   5   5  13       45.83       54.59      4.21 o 
   6   5  13        4.22        9.33      3.46 o 
   7   5  13       31.44       31.36      3.79 o 
  -6   6  13       38.79       32.61      3.15 o 
  -5   6  13       47.34       53.25      3.77 o 
  -4   6  13       32.75       38.77      3.21 o 
  -3   6  13       12.02       14.93      2.13 o 
  -2   6  13       60.43       59.61      4.62 o 
  -1   6  13       28.03       23.10      6.39 o 
   0   6  13      189.69      182.68      7.69 o 
   1   6  13       28.05       28.29      5.87 o 
   2   6  13       62.32       64.91      4.62 o 
   3   6  13       11.03       10.01      2.26 o 
   4   6  13       32.47       36.06      2.85 o 
   5   6  13       46.07       50.28      5.87 o 
   6   6  13       39.10       41.81      5.70 o 
  -5   7  13        5.41        4.13      3.54 o 
  -4   7  13       32.40       39.72      6.82 o 
  -3   7  13       56.08       50.98      3.73 o 
  -2   7  13       20.65       16.53      2.87 o 
  -1   7  13       25.93       33.89      7.95 o 
   0   7  13       14.53       10.20      2.48 o 
   1   7  13       26.06       28.01      3.48 o 
   2   7  13       21.33       22.05      3.11 o 
   3   7  13       55.45       58.11      4.60 o 
   4   7  13       32.32       33.17      5.01 o 
   5   7  13        5.41        6.91      3.11 o 
  -3   8  13       14.42       15.64      2.58 o 
  -2   8  13       12.20        6.92      2.40 o 
  -1   8  13       56.96       57.10      4.97 o 
   0   8  13       42.61       44.44      4.43 o 
   1   8  13       57.36       61.40      5.13 o 
   2   8  13       11.61        9.24      2.69 o 
   3   8  13       14.79       18.19      5.10 o 
   0   0  14      120.18      104.74      6.22 o 
   1   0  14       95.95       95.08      4.98 o 
   2   0  14       29.38       33.85      2.06 o 
   3   0  14       30.95       30.32      2.01 o 
   4   0  14      199.53      175.16      4.12 o 
   5   0  14       77.56       83.25      3.07 o 
   6   0  14       18.07       13.10      2.43 o 
   7   0  14       24.55       26.92      6.31 o 
   8   0  14       30.29       22.98      3.39 o 
  -8   1  14        2.15       -0.61      1.74 o 
  -7   1  14       12.14        7.92      2.36 o 
  -6   1  14       31.95       30.26      2.69 o 
  -5   1  14      103.72      101.44      3.34 o 
  -4   1  14      114.57      114.91      4.14 o 
  -3   1  14       31.01       25.17      1.88 o 
  -2   1  14       14.01       17.53      1.62 o 
  -1   1  14      330.61      330.15      5.43 o 
   0   1  14       48.51       59.32      6.48 o 
   1   1  14      323.02      314.42      6.71 o 
   2   1  14       14.83       18.37      2.04 o 
   3   1  14       28.90       27.35      1.89 o 
   4   1  14      113.91      115.53      5.59 o 
   5   1  14      104.13      101.41      3.25 o 
   6   1  14       32.49       33.21      4.32 o 
   7   1  14       12.35       11.58      2.53 o 
   8   1  14        2.49        1.54      2.01 o 
  -8   2  14       18.17       18.26      3.22 o 
  -7   2  14       22.91       23.81      5.36 o 
  -6   2  14      106.25      106.35      3.59 o 
  -5   2  14       12.20       14.70      2.59 o 
  -4   2  14       78.88       73.93      3.06 o 
  -3   2  14      116.25      115.99      3.47 o 
  -2   2  14       11.84       11.71      2.31 o 
  -1   2  14      343.98      358.36      7.15 o 
   0   2  14      434.00      471.47     10.09 o 
   1   2  14      340.66      351.78      6.96 o 
   2   2  14       13.15       12.43      1.69 o 
   3   2  14      116.64      120.76      3.32 o 
   4   2  14       76.11       74.09      2.75 o 
   5   2  14       12.25       11.77      1.48 o 
   6   2  14      105.02      101.59      5.01 o 
   7   2  14       22.37       22.71      3.19 o 
   8   2  14       17.98       22.51      3.41 o 
  -7   3  14       23.66       23.67      3.42 o 
  -6   3  14       22.39       23.62      2.19 o 
  -5   3  14        4.82        4.25      1.33 o 
  -4   3  14       22.29       22.05      2.04 o 
  -3   3  14       42.37       42.01      2.99 o 
  -2   3  14      248.88      266.25      6.25 o 
  -1   3  14      197.92      205.24      6.60 o 
   0   3  14      358.20      361.57      8.92 o 
   1   3  14      193.25      191.09      7.04 o 
   2   3  14      246.81      260.44      5.96 o 
   3   3  14       40.22       40.55      2.64 o 
   4   3  14       21.35       20.64      1.76 o 
   5   3  14        5.23        5.06      1.39 o 
   6   3  14       22.21       22.40      2.98 o 
   7   3  14       24.35       21.75      3.19 o 
  -7   4  14       73.53       69.03      5.50 o 
  -6   4  14       44.99       57.03      3.28 o 
  -5   4  14      139.21      148.08      4.41 o 
  -4   4  14       61.35       62.88      3.81 o 
  -3   4  14       47.45       44.97      3.22 o 
  -2   4  14      119.12      123.76      4.39 o 
  -1   4  14       46.43       38.17      3.57 o 
   0   4  14      351.02      352.72     10.55 o 
   1   4  14       48.08       47.82      3.47 o 
   2   4  14      119.46      118.23      4.09 o 
   3   4  14       50.78       44.82      3.36 o 
   4   4  14       62.51       59.23      2.95 o 
   5   4  14      138.72      136.49      7.09 o 
   6   4  14       45.05       49.55      5.53 o 
   7   4  14       74.52       83.35      8.38 o 
  -6   5  14       10.61       14.34      2.39 o 
  -5   5  14       18.10       19.99      2.52 o 
  -4   5  14       48.20       47.55      3.41 o 
  -3   5  14       99.69      107.88      4.78 o 
  -2   5  14      145.37      135.57      5.78 o 
  -1   5  14       68.92       69.42      7.69 o 
   0   5  14       67.42       61.55      4.58 o 
   1   5  14       69.90       61.41      4.50 o 
   2   5  14      141.91      132.32      5.54 o 
   3   5  14       99.34      111.11      8.30 o 
   4   5  14       48.90       45.23      3.11 o 
   5   5  14       17.59       15.55      3.46 o 
   6   5  14       10.69       11.92      3.46 o 
  -6   6  14       60.11       75.29      4.63 o 
  -5   6  14        0.67        0.56      1.52 o 
  -4   6  14       64.25       65.39      4.14 o 
  -3   6  14       40.64       40.30      3.28 o 
  -2   6  14       66.79       66.63      4.97 o 
  -1   6  14      158.88      153.65      6.46 o 
   0   6  14       24.02       23.95      3.15 o 
   1   6  14      158.23      155.43      6.34 o 
   2   6  14       68.89       72.57      5.06 o 
   3   6  14       41.94       38.10      5.36 o 
   4   6  14       66.19       61.98      4.62 o 
   5   6  14        0.64       -2.07      2.07 o 
   6   6  14       60.57       64.62      7.08 o 
  -4   7  14        8.20        4.67      2.85 o 
  -3   7  14       68.70       67.72      5.35 o 
  -2   7  14       65.17       54.28      4.77 o 
  -1   7  14        3.53        1.57      1.99 o 
   0   7  14       13.11       14.47      2.80 o 
   1   7  14        3.83        2.47      3.63 o 
   2   7  14       66.77       57.00      4.83 o 
   3   7  14       68.65       72.74      5.79 o 
   4   7  14        8.12        5.01      2.94 o 
  -2   8  14       27.12       23.17      3.48 o 
  -1   8  14       17.26       16.69      3.07 o 
   0   8  14       20.32       16.45      3.11 o 
   1   8  14       17.17       17.46      3.54 o 
   2   8  14       26.41       21.20      3.34 o 
   1   0  15      109.44       97.68      3.72 o 
   2   0  15       95.46       90.64      3.56 o 
   3   0  15      100.43      109.03      3.26 o 
   4   0  15        8.73        9.70      1.66 o 
   5   0  15       11.41        6.67      1.35 o 
   6   0  15       13.82       12.38      3.63 o 
   7   0  15        0.65        1.43      1.89 o 
   8   0  15        0.09        0.69      1.95 o 
  -7   1  15       87.21       89.12      5.92 o 
  -6   1  15       19.57       23.44      2.53 o 
  -5   1  15      116.37      115.77      3.70 o 
  -4   1  15        8.05       10.99      1.49 o 
  -3   1  15       44.60       41.44      2.57 o 
  -2   1  15      138.02      144.14      3.72 o 
  -1   1  15      298.93      319.73      7.32 o 
   0   1  15       17.27       10.65      2.01 o 
   1   1  15      303.29      318.79      9.26 o 
   2   1  15      138.57      144.09      4.45 o 
   3   1  15       43.66       41.51      4.34 o 
   4   1  15        7.51        6.56      1.26 o 
   5   1  15      113.08      118.50      4.47 o 
   6   1  15       20.15       23.34      3.11 o 
   7   1  15       86.34       95.41     10.89 o 
  -7   2  15        7.38        8.34      4.58 o 
  -6   2  15        1.80        1.30      1.20 o 
  -5   2  15        0.62       -0.16      1.07 o 
  -4   2  15        2.77        3.98      1.24 o 
  -3   2  15        4.43        3.90      1.13 o 
  -2   2  15      275.22      272.21      5.84 o 
  -1   2  15      157.53      146.92      5.62 o 
   0   2  15      363.64      315.27      8.26 o 
   1   2  15      156.77      148.27      4.52 o 
   2   2  15      266.99      265.56      6.12 o 
   3   2  15        3.95        5.14      1.31 o 
   4   2  15        2.80        4.31      1.42 o 
   5   2  15        0.52        1.11      1.27 o 
   6   2  15        1.70        3.71      1.83 o 
   7   2  15        7.33        5.22      2.19 o 
  -7   3  15       19.84       24.20      3.60 o 
  -6   3  15       82.71       89.62      3.96 o 
  -5   3  15       14.21       14.11      1.84 o 
  -4   3  15      176.75      178.29      4.67 o 
  -3   3  15      149.03      152.35      4.91 o 
  -2   3  15        4.05        4.80      1.47 o 
  -1   3  15      247.17      239.05      7.40 o 
   0   3  15      147.03      130.02      5.44 o 
   1   3  15      248.04      245.78      5.99 o 
   2   3  15        3.67        4.68      1.39 o 
   3   3  15      146.97      150.78      4.62 o 
   4   3  15      176.90      178.98      4.37 o 
   5   3  15       13.43       18.77      2.21 o 
   6   3  15       80.13       76.22      5.13 o 
   7   3  15       20.18       20.08      3.22 o 
  -6   4  15        1.74        2.01      1.39 o 
  -5   4  15       17.48       17.55      2.06 o 
  -4   4  15        9.17       10.12      1.99 o 
  -3   4  15       27.65       24.01      2.48 o 
  -2   4  15        5.59        7.02      1.68 o 
  -1   4  15      184.25      181.45      9.16 o 
   0   4  15        9.30       11.07      2.76 o 
   1   4  15      177.26      169.85      6.29 o 
   2   4  15        5.80        5.13      1.45 o 
   3   4  15       25.76       23.48      2.38 o 
   4   4  15        8.84        9.39      2.25 o 
   5   4  15       17.10       20.88      3.11 o 
   6   4  15        1.84        0.51      2.07 o 
  -6   5  15        4.12        4.75      1.62 o 
  -5   5  15       80.38       86.88      4.54 o 
  -4   5  15       16.94       18.08      3.08 o 
  -3   5  15       26.95       26.72      2.74 o 
  -2   5  15        4.13        5.67      2.51 o 
  -1   5  15        2.90        2.68      1.83 o 
   0   5  15       82.47       71.94      4.97 o 
   1   5  15        3.03        0.69      1.71 o 
   2   5  15        3.89        5.96      2.07 o 
   3   5  15       26.98       27.97      3.29 o 
   4   5  15       17.29       26.08      3.17 o 
   6   5  15        4.21        2.25      2.42 o 
  -5   6  15        3.39        4.92      1.85 o 
  -4   6  15        4.88        4.64      1.72 o 
  -3   6  15        8.61       10.36      2.50 o 
  -2   6  15       51.96       51.39      4.67 o 
  -1   6  15       53.57       49.36      4.38 o 
   0   6  15       48.00       43.50      5.62 o 
   1   6  15       54.02       56.42      7.26 o 
   2   6  15       52.58       57.76      5.18 o 
   3   6  15        8.66       11.98      2.57 o 
   4   6  15        4.43        3.73      1.89 o 
  -4   7  15       27.17       32.07      4.49 o 
  -3   7  15       23.46       22.25      4.15 o 
  -2   7  15       40.59       39.22      5.53 o 
  -1   7  15        0.71        2.54      2.51 o 
   0   7  15       13.23       15.32      3.10 o 
   1   7  15        0.70        0.93      1.89 o 
   2   7  15       40.42       40.35      4.23 o 
   3   7  15       23.52       24.85      3.47 o 
   4   7  15       27.11       27.30      4.84 o 
  -1   8  15       58.18       54.66      8.03 o 
   0   8  15        5.59        4.29      2.31 o 
   1   8  15       58.18       67.29      6.05 o 
   0   0  16      568.89      606.07     17.31 o 
   1   0  16        3.67        6.15      1.82 o 
   2   0  16       60.35       73.57      3.71 o 
   3   0  16      118.83      117.05      4.21 o 
   4   0  16       75.09       75.64      3.42 o 
   5   0  16       71.33       73.38      3.30 o 
   6   0  16        0.02        1.78      1.66 o 
   7   0  16      162.88      153.31      6.78 o 
  -7   1  16       26.10       22.49      3.39 o 
  -6   1  16        0.99        0.54      1.59 o 
  -5   1  16        5.43        6.87      1.55 o 
  -4   1  16       21.97       19.89      1.90 o 
  -3   1  16       31.59       29.21      2.11 o 
  -2   1  16      106.61      103.55      5.37 o 
  -1   1  16      174.70      188.29      6.35 o 
   0   1  16       54.85       53.12      5.53 o 
   1   1  16      175.77      173.01      6.11 o 
   2   1  16      108.77      104.38      3.92 o 
   3   1  16       30.11       30.86      2.62 o 
   4   1  16       22.61       21.24      2.00 o 
   5   1  16        5.41        6.24      1.36 o 
   6   1  16        1.08        1.79      1.78 o 
   7   1  16       25.90       20.95      3.37 o 
  -7   2  16       17.32       17.59      3.22 o 
  -6   2  16      209.13      206.82      6.75 o 
  -5   2  16       33.77       33.69      2.50 o 
  -4   2  16      144.00      141.32      4.11 o 
  -3   2  16       42.92       48.35      3.28 o 
  -2   2  16       47.86       39.26      2.96 o 
  -1   2  16      145.32      136.31      5.56 o 
   0   2  16       57.37       62.19      5.01 o 
   1   2  16      145.37      137.82      5.62 o 
   2   2  16       47.24       44.96      3.12 o 
   3   2  16       43.40       46.76      3.15 o 
   4   2  16      138.64      126.94      4.48 o 
   5   2  16       33.40       31.82      2.89 o 
   6   2  16      210.03      224.75     11.06 o 
   7   2  16       17.59       24.52      3.44 o 
  -6   3  16       14.28       15.35      1.98 o 
  -5   3  16       13.60       14.38      1.90 o 
  -4   3  16       48.90       46.70      2.95 o 
  -3   3  16       69.38       74.63      3.60 o 
  -2   3  16       95.88       88.93      3.88 o 
  -1   3  16       25.39       23.94      2.99 o 
   0   3  16       18.12       19.70      2.81 o 
   1   3  16       26.51       29.94      4.84 o 
   2   3  16       96.54       98.13      3.92 o 
   3   3  16       69.71       74.95      4.29 o 
   4   3  16       47.99       48.95      3.28 o 
   5   3  16       13.76       17.59      5.87 o 
   6   3  16       14.34       16.50      2.92 o 
  -6   4  16        5.40        8.31      1.76 o 
  -5   4  16       90.37       89.83      4.38 o 
  -4   4  16       31.29       33.86      3.87 o 
  -3   4  16        8.12        7.62      1.85 o 
  -2   4  16        9.44        9.59      2.26 o 
  -1   4  16        5.62        3.88      1.82 o 
   0   4  16       12.90        6.94      3.89 o 
   1   4  16        6.09        3.76      1.89 o 
   2   4  16        9.79       13.68      1.98 o 
   3   4  16        8.02        9.31      2.20 o 
   4   4  16       31.96       31.90      2.86 o 
   5   4  16       89.50       93.49      7.43 o 
   6   4  16        5.70        6.53      2.41 o 
  -5   5  16        5.25        0.76      1.62 o 
  -4   5  16       36.80       35.74      4.08 o 
  -3   5  16       30.46       37.81      4.07 o 
  -2   5  16       23.66       19.70      2.93 o 
  -1   5  16       62.05       54.76      4.67 o 
   0   5  16        0.01       -0.12      1.57 o 
   1   5  16       64.36       61.97     10.02 o 
   2   5  16       23.14       24.27      3.17 o 
   3   5  16       31.36       32.93      3.52 o 
   4   5  16       36.83       36.77      3.71 o 
  -4   6  16       55.42       62.94      4.41 o 
  -3   6  16        4.24        2.09      2.11 o 
  -2   6  16        5.36        6.18      2.85 o 
  -1   6  16       20.08       23.31      4.32 o 
   0   6  16       46.24       44.10      4.27 o 
   1   6  16       19.96       24.15      3.39 o 
   2   6  16        5.77        3.80      1.95 o 
   3   6  16        4.36        4.66      2.20 o 
   4   6  16       55.18       64.36      5.00 o 
  -2   7  16        8.25        7.67      3.80 o 
  -1   7  16       11.47       17.02      4.92 o 
   0   7  16      107.47      123.76      6.45 o 
   1   7  16       11.77       14.30      2.93 o 
   2   7  16        9.20       12.56      2.92 o 
   1   0  17      673.27      638.00     13.04 o 
   2   0  17        2.68        2.27      1.29 o 
   3   0  17       13.51       17.32      2.21 o 
   4   0  17        4.10        3.06      1.56 o 
   5   0  17        0.84        0.55      1.12 o 
   6   0  17        4.49        1.27      2.85 o 
   7   0  17       18.27       15.89      3.10 o 
  -6   1  17       81.39       96.52      4.53 o 
  -5   1  17       39.71       41.91      2.76 o 
  -4   1  17       29.07       30.91      2.39 o 
  -3   1  17       15.60       14.32      2.05 o 
  -2   1  17       45.78       45.18      3.26 o 
  -1   1  17       36.71       38.74      3.67 o 
   0   1  17       14.94       12.98      2.43 o 
   1   1  17       36.74       42.89      3.79 o 
   2   1  17       45.02       40.25      3.06 o 
   3   1  17       14.41       15.41      2.15 o 
   4   1  17       28.51       32.26      3.35 o 
   5   1  17       39.70       39.12      4.42 o 
   6   1  17       81.06       79.39      6.65 o 
  -6   2  17       15.59       20.17      2.61 o 
  -5   2  17       19.74       26.88      2.41 o 
  -4   2  17       10.88       12.37      1.74 o 
  -3   2  17       32.53       34.77      2.96 o 
  -2   2  17      111.34      101.39      4.19 o 
  -1   2  17      112.89      103.28      5.07 o 
   0   2  17      438.72      429.22     10.33 o 
   1   2  17      112.64      107.49      5.07 o 
   2   2  17      110.12      105.33      4.11 o 
   3   2  17       33.15       36.62      4.40 o 
   4   2  17       10.45       13.88      2.06 o 
   5   2  17       19.44       25.96      2.63 o 
   6   2  17       15.17       19.82      2.99 o 
  -6   3  17       11.16        9.99      2.19 o 
  -5   3  17       72.62       81.93      4.71 o 
  -4   3  17       45.54       49.80      3.08 o 
  -3   3  17       50.37       45.54      2.86 o 
  -2   3  17        8.98       12.76      2.03 o 
  -1   3  17        9.96       11.93      3.71 o 
   0   3  17       37.39       36.26      5.53 o 
   1   3  17       10.17       10.29      2.31 o 
   2   3  17        8.56        8.45      1.75 o 
   3   3  17       49.89       45.28      3.22 o 
   4   3  17       45.23       49.09      3.45 o 
   5   3  17       71.89       76.50      5.36 o 
   6   3  17       11.17       12.44      4.32 o 
  -5   4  17        2.68        0.55      1.26 o 
  -4   4  17        1.09       -0.52      1.13 o 
  -3   4  17       22.55       18.27      3.08 o 
  -2   4  17        9.39        7.90      2.26 o 
  -1   4  17       97.76      103.21     10.11 o 
   0   4  17        0.39        4.31      1.82 o 
   1   4  17       97.03      106.47      5.44 o 
   2   4  17        9.85       10.22      1.93 o 
   3   4  17       22.94       20.28      2.88 o 
   4   4  17        1.01        0.83      1.43 o 
   5   4  17        2.63        3.63      3.28 o 
  -4   5  17        7.81       11.27      2.15 o 
  -3   5  17       46.11       49.50      3.84 o 
  -2   5  17       23.65       26.26      4.66 o 
  -1   5  17        8.08       10.09      2.50 o 
   0   5  17        6.36       13.16      8.12 o 
   1   5  17        7.69        8.20      2.38 o 
   2   5  17       23.78       28.87      3.60 o 
   3   5  17       45.45       52.45      4.64 o 
   4   5  17        7.96       11.89      3.54 o 
  -3   6  17        1.51        1.40      2.01 o 
  -2   6  17       96.30      102.97      7.26 o 
  -1   6  17       46.39       43.61      4.35 o 
   0   6  17       86.40       82.72      5.90 o 
   1   6  17       46.18       44.19      7.26 o 
   2   6  17       97.72      103.01      6.06 o 
   3   6  17        1.51        2.64      2.03 o 
   0   7  17       13.71       11.04      2.90 o 
   0   0  18       21.01       18.31      3.97 o 
   1   0  18        2.19        1.41      1.65 o 
   2   0  18        2.44        0.19      1.27 o 
   3   0  18       99.22      106.41      4.32 o 
   4   0  18        1.17        1.74      1.35 o 
   5   0  18       47.93       54.52      4.34 o 
   6   0  18        1.34        0.60      1.78 o 
  -6   1  18        1.41        1.09      1.57 o 
  -5   1  18        0.58        3.83      1.96 o 
  -4   1  18        7.97        9.89      1.94 o 
  -3   1  18       15.94       19.20      2.37 o 
  -2   1  18       51.76       56.52      3.70 o 
  -1   1  18       64.40       67.65      4.83 o 
   0   1  18      119.47      106.54      5.19 o 
   1   1  18       64.53       68.60      5.18 o 
   2   1  18       50.56       48.42      3.42 o 
   3   1  18       15.59       17.43      2.21 o 
   4   1  18        8.49       12.00      2.03 o 
   5   1  18        0.65        0.24      1.28 o 
   6   1  18        1.21        2.25      3.28 o 
  -6   2  18       50.54       58.84      4.18 o 
  -5   2  18        5.06        6.01      1.61 o 
  -4   2  18       37.18       34.87      3.09 o 
  -3   2  18        5.78        7.08      1.83 o 
  -2   2  18        8.42        9.20      1.80 o 
  -1   2  18        1.47       -0.35      1.40 o 
   0   2  18       55.74       56.09      4.34 o 
   1   2  18        1.16        1.39      3.97 o 
   2   2  18        9.14       12.30      2.04 o 
   3   2  18        6.16        7.92      1.83 o 
   4   2  18       37.17       41.74      3.28 o 
   5   2  18        5.02        7.94      2.08 o 
   6   2  18       50.00       47.69      6.74 o 
  -5   3  18       17.66       20.52      2.31 o 
  -4   3  18       15.86       13.90      3.24 o 
  -3   3  18       13.39       17.27      2.44 o 
  -2   3  18       53.89       53.83      4.58 o 
  -1   3  18        2.18        2.70      1.77 o 
   0   3  18       11.46       10.26      2.32 o 
   1   3  18        2.17        2.84      1.77 o 
   2   3  18       55.50       58.10      4.92 o 
   3   3  18       12.59       17.63      2.32 o 
   4   3  18       16.67       15.67      2.19 o 
   5   3  18       17.10       20.70      3.07 o 
  -4   4  18        4.73        5.73      1.68 o 
  -3   4  18       14.63       19.38      4.20 o 
  -2   4  18        4.85        1.47      1.95 o 
  -1   4  18        3.16        4.66      2.08 o 
   0   4  18        0.59        1.04      1.82 o 
   1   4  18        2.98        2.59      2.76 o 
   2   4  18        4.45        4.52      1.69 o 
   3   4  18       15.31       17.13      2.31 o 
   4   4  18        4.75        8.88      2.02 o 
  -3   5  18       28.19       33.70     10.45 o 
  -2   5  18       36.50       41.81      9.76 o 
  -1   5  18       50.71       52.94      4.82 o 
   0   5  18       11.35        8.75      4.58 o 
   1   5  18       52.47       35.70      4.23 o 
   2   5  18       36.56       41.73      4.27 o 
   3   5  18       29.05       31.68      8.29 o 
  -2   6  18        1.64        3.00      2.20 o 
  -1   6  18       27.78       28.28      4.84 o 
   0   6  18        7.26        4.10      2.28 o 
   1   6  18       27.07       27.26      3.79 o 
   2   6  18        1.60       -0.84      1.82 o 
   1   0  19       61.12       62.73      4.83 o 
   2   0  19        3.31        2.45      1.40 o 
   3   0  19        0.86        3.80      1.47 o 
   4   0  19        3.65        5.10      1.69 o 
   5   0  19        0.00       -0.99      1.40 o 
  -5   1  19       11.03       11.97      2.23 o 
  -4   1  19        6.59        5.42      1.70 o 
  -3   1  19       20.82       18.98      2.44 o 
  -2   1  19       93.71       95.22      5.46 o 
  -1   1  19        7.37        8.19      2.26 o 
   0   1  19       31.68       33.80      3.60 o 
   1   1  19        6.57        7.04      2.07 o 
   2   1  19       95.83       97.31      4.57 o 
   3   1  19       21.22       22.55      2.95 o 
   4   1  19        6.56        5.13      1.73 o 
   5   1  19       10.65        9.90      2.23 o 
  -5   2  19        6.74        4.32      1.89 o 
  -4   2  19        6.89        9.51      4.32 o 
  -3   2  19        0.11       -0.56      1.32 o 
  -2   2  19        4.83        2.85      1.83 o 
  -1   2  19       42.06       44.13      4.15 o 
   0   2  19       40.00       37.38      3.90 o 
   1   2  19       42.12       38.85      3.90 o 
   2   2  19        4.19        4.79      1.63 o 
   3   2  19        0.24        1.14      1.38 o 
   4   2  19        6.61        7.03      1.82 o 
   5   2  19        7.13        6.82      3.46 o 
  -4   3  19       20.23       24.13      2.86 o 
  -3   3  19        2.58        3.82      1.76 o 
  -2   3  19       13.33       13.00      4.15 o 
  -1   3  19       46.28       52.31     10.63 o 
   0   3  19        4.28        3.29      2.07 o 
   1   3  19       48.04       54.55      4.62 o 
   2   3  19       13.90       15.89      2.81 o 
   3   3  19        2.87        4.36      1.69 o 
   4   3  19       20.25       23.56      3.24 o 
  -3   4  19        7.89        6.84      2.36 o 
  -2   4  19       21.46       19.90      3.34 o 
  -1   4  19       30.26       38.85      4.23 o 
   0   4  19        3.66        3.26      2.01 o 
   1   4  19       31.44       40.69      4.84 o 
   2   4  19       22.49       25.21      3.47 o 
   3   4  19        8.31       10.57      2.14 o 
  -2   5  19       10.22        9.52      3.02 o 
  -1   5  19       12.90       12.12      2.85 o 
   0   5  19       79.86       83.76      6.09 o 
   1   5  19       13.41       17.53      4.66 o 
   2   5  19       10.67        8.21      2.62 o 
   0   0  20      251.22      261.58     12.10 o 
   1   0  20       37.75       36.15      3.84 o 
   2   0  20       52.46       48.49      4.40 o 
   3   0  20        7.21        4.35      1.67 o 
   4   0  20        0.84        1.47      1.47 o 
  -4   1  20       12.19       16.09      2.72 o 
  -3   1  20       22.55       23.32      2.71 o 
  -2   1  20        2.05       -0.76      1.52 o 
  -1   1  20       11.92       10.64      2.43 o 
   0   1  20        0.22       -0.98      2.59 o 
   1   1  20       11.73       16.12      7.26 o 
   2   1  20        2.25        1.34      1.99 o 
   3   1  20       22.65       24.20      2.79 o 
   4   1  20       12.30       15.67      2.41 o 
  -4   2  20        5.10        4.96      2.13 o 
  -3   2  20       10.46       10.03      2.11 o 
  -2   2  20        0.95        1.20      1.78 o 
  -1   2  20       81.00       95.74      6.16 o 
   0   2  20        0.01       -1.73      2.59 o 
   1   2  20       81.66       75.58      5.43 o 
   2   2  20        0.96        0.69      1.65 o 
   3   2  20       10.48        9.49      2.52 o 
   4   2  20        5.11        7.59      2.12 o 
  -3   3  20        5.96        4.01      1.85 o 
  -2   3  20        6.32        4.25      2.11 o 
  -1   3  20        2.22        1.10      1.89 o 
   0   3  20       31.58       33.27      3.85 o 
   1   3  20        2.35        1.30      1.95 o 
   2   3  20        6.75        7.03      4.66 o 
   3   3  20        6.04        7.57      1.97 o 
  -2   4  20       43.11       49.23      4.87 o 
  -1   4  20       14.00       14.26      2.99 o 
   0   4  20       89.82       91.70      6.25 o 
   1   4  20       13.71       16.70      3.11 o 
   2   4  20       43.22       51.46      4.87 o 
   1   0  21        1.94       -0.78      1.83 o 
   2   0  21       11.32       14.68      4.49 o 
   3   0  21        0.32        1.61      1.65 o 
  -3   1  21       16.47       16.56      2.52 o 
  -2   1  21       38.97       42.15      4.31 o 
  -1   1  21       68.78       78.63      5.62 o 
   0   1  21       41.14       36.17      5.70 o 
   1   1  21       69.16       72.94     10.02 o 
   2   1  21       38.91       37.18      4.09 o 
   3   1  21       16.57       15.76      2.45 o 
  -2   2  21        5.70        2.31      3.11 o 
  -1   2  21        5.04        6.43      2.41 o 
   0   2  21       18.08       15.43      3.71 o 
   1   2  21        5.35        6.79      2.68 o 
   2   2  21        5.65        4.11      2.16 o 
  -1   3  21       35.69       37.39      4.27 o 
   0   3  21        1.50        0.10      1.74 o 
   1   3  21       36.00       29.93      6.65 o 
   0   0  22      189.08      172.51     10.37 o 
   1   0  22        0.40        3.76      2.36 o 
   0   1  22        1.90        2.33      2.11 o 
                                                 
